# Supplementary material for: (E)-2-({2-[(E)-(Hy­droxy­imino)­meth­yl]phen­oxy}meth­yl)-3-phenyl­acrylonitrile
Source: Acta Crystallogr Sect E Struct Rep Online. 2012 Feb 4;68(Pt 3):o596. doi: 10.1107/S1600536812003923 (PMC3297320; doi:10.1107/S1600536812003923)
Supplement: Supplementary file 2 [file e-68-0o596-Isup2.hkl]

#
# h,k,l, Fc-squared, Fo-squared, sigma(Fo-squared) and status flag
#
data_I
_shelx_title ' OJS14N in P2(1)/c'
_shelx_refln_list_code          4
_shelx_F_calc_maximum      183.11
_exptl_crystal_F_000       584.00
_reflns_d_resolution_high  0.6823
 
loop_
 _symmetry_equiv_pos_as_xyz
 'x, y, z'
 '-x, y+1/2, -z+1/2'
 '-x, -y, -z'
 'x, -y-1/2, z-1/2'
 
_cell_length_a    15.8867
_cell_length_b     6.2381
_cell_length_c    15.1874
_cell_angle_alpha  90.000
_cell_angle_beta  107.199
_cell_angle_gamma  90.000
 
_shelx_F_squared_multiplier     1.000
 
loop_
 _refln_index_h
 _refln_index_k
 _refln_index_l
 _refln_F_squared_calc
 _refln_F_squared_meas
 _refln_F_squared_sigma
 _refln_observed_status
   2   0   0        7.55        0.81      0.86 o
   3   0   0     2582.25     2559.52     24.01 o
   4   0   0     8082.68     7245.05    185.61 o
   5   0   0     1621.46     1533.02     23.54 o
   6   0   0      389.31      438.24      6.56 o
   7   0   0     1545.07     1600.58     39.59 o
   8   0   0      980.07     1014.89     39.97 o
   9   0   0        8.12        2.89      1.13 o
  10   0   0       11.64       18.28      4.21 o
  11   0   0     1225.34     1248.67     33.29 o
  13   0   0     1512.82     1513.11     40.33 o
  14   0   0       77.55      109.91      7.70 o
  15   0   0      947.64      919.57     28.04 o
  16   0   0      147.40      164.16      9.75 o
  17   0   0       55.64       51.66      6.17 o
  18   0   0        0.10        5.25      3.61 o
  19   0   0        1.11       -0.42      3.31 o
  20   0   0        2.92       -1.64      3.52 o
  21   0   0        1.62        2.95      4.15 o
  22   0   0        6.24       13.15      5.34 o
   2   1   0     1809.55     1776.40     12.48 o
   3   1   0     1160.49     1114.67      8.08 o
   4   1   0       26.94       19.70      0.60 o
   5   1   0        3.77        3.80      0.50 o
   6   1   0      246.85      259.13      6.15 o
   7   1   0      482.65      529.98      5.54 o
   8   1   0      217.29      233.64      4.51 o
   9   1   0      104.11      106.73      2.75 o
  10   1   0        6.54        7.85      1.77 o
  11   1   0        0.72        0.55      0.89 o
  12   1   0       39.04       44.65      2.69 o
  13   1   0      234.59      229.61      7.40 o
  14   1   0       90.56       86.66      5.01 o
  15   1   0      187.17      182.87      7.08 o
  16   1   0        6.51        6.71      2.29 o
  17   1   0        9.76        5.43      3.70 o
  18   1   0        8.22       13.64      3.03 o
  19   1   0        5.05        7.37      2.94 o
  20   1   0        0.23       -1.34      2.56 o
  21   1   0        4.59        3.24      3.10 o
  22   1   0        8.95        9.06      3.65 o
   0   2   0       19.00       17.25      0.98 o
   1   2   0      185.60      170.82      2.18 o
   2   2   0       40.89       39.35      1.11 o
   3   2   0        9.80       17.72      1.14 o
   4   2   0        0.47        2.64      0.53 o
   5   2   0     1122.39     1210.20     11.41 o
   6   2   0      254.77      243.74      3.18 o
   7   2   0      225.27      224.55      3.41 o
   8   2   0      549.06      588.33     10.08 o
   9   2   0        0.07       -0.33      0.54 o
  10   2   0       29.26       35.15      1.74 o
  11   2   0        7.50        7.52      1.91 o
  12   2   0        0.82        0.51      0.97 o
  13   2   0        8.35        8.36      1.84 o
  14   2   0        0.16       -1.66      1.66 o
  15   2   0        6.48        3.88      4.83 o
  16   2   0        1.54        1.65      3.71 o
  17   2   0        0.13       -1.81      2.00 o
  18   2   0        5.37        6.26      2.79 o
  19   2   0        1.09        1.44      2.56 o
  20   2   0       13.24       12.01      3.28 o
  21   2   0        6.47        4.96      6.11 o
   1   3   0      132.00      132.75      2.21 o
   2   3   0        5.86        8.07      0.68 o
   3   3   0      499.46      525.62      5.22 o
   4   3   0       76.58       84.91      1.56 o
   5   3   0      298.69      290.09      3.16 o
   6   3   0       85.75       87.02      1.86 o
   7   3   0      232.89      234.41      3.46 o
   8   3   0       72.38       74.55      2.82 o
   9   3   0      112.81      102.40      2.56 o
  10   3   0      252.67      268.88      5.71 o
  11   3   0       25.06       22.33      1.92 o
  12   3   0       15.88       16.52      1.83 o
  13   3   0       23.22       19.08      2.35 o
  14   3   0       10.96        8.84      2.55 o
  15   3   0        0.77        0.66      2.02 o
  16   3   0        1.39        4.44      2.34 o
  17   3   0        0.40       -1.19      2.20 o
  18   3   0        0.00       -1.35      2.26 o
  19   3   0        3.64       -1.20      3.48 o
  20   3   0        4.05        1.70      2.63 o
   0   4   0        0.85        2.29      1.07 o
   1   4   0       60.52       55.51      1.65 o
   2   4   0        4.73        3.66      0.74 o
   3   4   0       45.36       45.30      1.77 o
   4   4   0      721.15      783.38      7.42 o
   5   4   0       69.45       71.62      1.71 o
   6   4   0        1.97        1.63      0.75 o
   7   4   0       15.49       15.20      1.13 o
   8   4   0       18.04       16.44      1.28 o
   9   4   0      157.47      134.24      3.32 o
  10   4   0       17.10       12.40      1.82 o
  11   4   0       97.99       94.10      3.71 o
  12   4   0        4.89        4.06      2.03 o
  13   4   0        2.72        0.64      1.37 o
  14   4   0        3.64        4.44      2.15 o
  15   4   0        0.62       -0.77      2.02 o
  16   4   0        0.63        0.22      2.14 o
  17   4   0       14.13       14.64      3.21 o
  18   4   0        6.85        1.25      2.61 o
  19   4   0        2.94        6.94      3.21 o
   1   5   0        2.48        3.86      1.72 o
   2   5   0       68.12       64.23      4.02 o
   3   5   0      110.44      112.01      3.16 o
   4   5   0        1.81        0.42      1.05 o
   5   5   0       18.89       21.16      1.93 o
   6   5   0        6.04        3.67      1.19 o
   7   5   0        2.25        1.93      0.95 o
   8   5   0       27.53       20.70      1.57 o
   9   5   0       16.08       13.66      2.00 o
  10   5   0       20.33       13.96      2.43 o
  11   5   0       15.95       16.11      2.65 o
  12   5   0       21.62       25.32      3.85 o
  13   5   0        1.74        2.57      2.45 o
  14   5   0       10.27       14.16      3.30 o
  15   5   0       10.14        9.91      3.26 o
  16   5   0        8.96        6.70      3.05 o
  17   5   0        5.77       13.01      4.40 o
  18   5   0        6.59        1.28      5.60 o
   0   6   0       28.64       27.81      3.69 o
   1   6   0      659.88      645.24     12.74 o
   2   6   0       12.75       13.95      2.51 o
   3   6   0       45.88       36.80      2.74 o
   4   6   0       37.31       33.76      2.65 o
   5   6   0      102.40      105.18      4.94 o
   6   6   0       93.92       97.70      3.87 o
   7   6   0       32.56       34.95      2.64 o
   8   6   0        8.31       11.87      2.34 o
   9   6   0        1.29        4.85      2.13 o
  10   6   0       52.71       49.81      3.92 o
  11   6   0        2.96        4.63      3.36 o
  12   6   0       25.73       26.73      4.15 o
  13   6   0        3.05        2.49      2.88 o
  14   6   0        4.34        7.97      3.59 o
  15   6   0        1.13        3.56      3.18 o
  16   6   0       60.43       77.84      6.55 o
   1   7   0       82.71       88.52      4.18 o
   2   7   0       12.58        9.64      1.99 o
   3   7   0        5.18        4.25      2.77 o
   4   7   0        1.64        2.16      1.78 o
   5   7   0        9.29       11.05      3.13 o
   6   7   0        0.25       -0.01      1.73 o
   7   7   0        3.77       -0.35      2.00 o
   8   7   0        3.46        2.42      2.25 o
   9   7   0        5.82        5.89      2.63 o
  10   7   0        0.43       -2.03      2.68 o
  11   7   0        0.10       -2.57      2.57 o
  12   7   0        3.42        5.26      3.46 o
  13   7   0        5.10        3.62      3.48 o
  14   7   0       34.28       45.17      5.74 o
   0   8   0       12.15        4.01      2.85 o
   1   8   0        1.43        0.24      2.20 o
   2   8   0       22.93       30.31      2.98 o
   3   8   0        0.49       -0.55      1.79 o
   4   8   0        2.49        2.08      1.88 o
   5   8   0       12.50        9.75      2.49 o
   6   8   0        0.32       -1.80      2.71 o
   7   8   0        4.05        4.15      3.29 o
   8   8   0        4.90        8.87      3.86 o
   9   8   0        7.60        6.46      4.15 o
  10   8   0        6.31        6.42      3.80 o
   1   9   0        2.51       -2.26      2.45 o
   2   9   0        1.03        0.48      3.15 o
   3   9   0        0.67        3.39      3.00 o
 -22   1   1        2.97        7.39      3.38 o
 -21   1   1       11.98       14.53      3.35 o
 -20   1   1        2.09       -2.14      2.14 o
 -19   1   1        0.03        2.74      2.73 o
 -18   1   1        1.91        3.56      2.37 o
 -17   1   1       22.69       24.38      3.38 o
 -16   1   1       14.06       16.43      2.87 o
 -15   1   1       96.95      110.92      6.41 o
 -14   1   1       44.81       44.84      3.51 o
 -13   1   1      183.53      172.38      7.88 o
 -12   1   1       10.37        8.92      0.95 o
 -11   1   1       59.71       63.59      1.96 o
 -10   1   1      107.44      103.07      4.08 o
  -9   1   1        3.90        7.15      0.76 o
  -8   1   1     1431.66     1433.13     13.29 o
  -7   1   1       17.09       16.85      1.09 o
  -6   1   1       88.46       80.18      1.47 o
  -5   1   1       39.54       30.67      0.72 o
  -4   1   1     1511.25     1527.42     11.34 o
  -3   1   1     2807.30     2692.44     16.67 o
  -2   1   1      909.35      863.87      5.43 o
  -1   1   1     3164.87     2985.63     18.11 o
   0   1   1     5977.94     5545.76     42.69 o
   1   1   1      311.73      317.23      2.67 o
   2   1   1     1187.89     1113.16      8.36 o
   3   1   1      992.71      979.88      7.12 o
   4   1   1      225.48      212.25      1.99 o
   5   1   1      373.22      359.88      3.51 o
   6   1   1        8.55        8.92      0.65 o
   7   1   1      294.21      279.17      3.52 o
   8   1   1      852.41      916.09      8.94 o
   9   1   1        1.03        1.30      0.56 o
  10   1   1       48.58       48.95      1.48 o
  11   1   1        0.27        1.22      1.06 o
  12   1   1      107.27      104.10      4.85 o
  13   1   1      208.00      193.57      7.99 o
  14   1   1      118.23      112.65      5.42 o
  15   1   1        7.74        4.36      2.27 o
  16   1   1       13.17       12.23      2.91 o
  17   1   1        8.83       10.52      2.83 o
  18   1   1        4.65        2.47      2.41 o
  19   1   1        7.44       10.85      3.21 o
  20   1   1        0.37       -1.35      2.59 o
  21   1   1        0.28        0.03      3.92 o
 -21   2   1        0.67       -2.43      2.43 o
 -20   2   1        2.45       -0.58      3.58 o
 -19   2   1        0.07        0.21      2.18 o
 -18   2   1        0.37        0.16      2.17 o
 -17   2   1        4.46        2.44      2.31 o
 -16   2   1        6.33        4.46      2.35 o
 -15   2   1        0.20       -0.39      1.84 o
 -14   2   1       16.73       16.56      2.71 o
 -13   2   1      191.54      182.49      4.66 o
 -12   2   1       11.16       11.45      1.13 o
 -11   2   1      130.89      134.28      2.75 o
 -10   2   1      373.38      378.58      5.14 o
  -9   2   1       15.96       19.17      1.37 o
  -8   2   1       17.69       16.10      1.02 o
  -7   2   1       90.52      106.26      2.03 o
  -6   2   1      161.19      168.53      2.34 o
  -5   2   1     2583.20     2668.91     19.05 o
  -4   2   1       71.48       70.22      1.12 o
  -3   2   1      163.51      164.64      1.77 o
  -2   2   1       34.49       38.21      1.09 o
  -1   2   1       43.47       32.66      0.94 o
   0   2   1      366.76      394.87      4.49 o
   1   2   1     1302.96     1313.71     11.98 o
   2   2   1     3735.00     3794.63     27.51 o
   3   2   1      276.05      274.27      2.87 o
   4   2   1      406.85      419.09      3.82 o
   5   2   1      433.57      436.69      4.02 o
   6   2   1       27.61       37.89      1.08 o
   7   2   1        1.12       -0.13      0.47 o
   8   2   1       74.85       81.45      2.46 o
   9   2   1      169.02      156.37      2.99 o
  10   2   1      814.73      833.88     10.33 o
  11   2   1      105.32       94.44      3.06 o
  12   2   1      116.42      115.74      5.39 o
  13   2   1      167.80      174.19     15.23 o
  14   2   1        0.03        0.07      1.83 o
  15   2   1       10.58        7.39      3.18 o
  16   2   1        1.43       -1.91      2.01 o
  17   2   1        0.32        2.63      2.71 o
  18   2   1       39.76       47.94      4.68 o
  19   2   1        1.76        2.54      2.75 o
  20   2   1       11.52       14.19      3.67 o
  21   2   1        0.44        2.63      2.74 o
 -21   3   1        2.09        2.83      3.16 o
 -20   3   1        0.75        1.94      3.11 o
 -19   3   1        3.03        2.65      2.48 o
 -18   3   1        0.80       -0.25      2.08 o
 -17   3   1        0.25       -1.89      1.89 o
 -16   3   1        0.28       -1.74      1.74 o
 -15   3   1        5.80        5.73      2.11 o
 -14   3   1        1.39        3.21      1.34 o
 -13   3   1      183.48      168.86      4.44 o
 -12   3   1       26.58       25.38      1.96 o
 -11   3   1      232.66      226.03      4.50 o
 -10   3   1        3.52        3.73      0.87 o
  -9   3   1        3.97        4.19      0.88 o
  -8   3   1       41.95       40.35      1.63 o
  -7   3   1        3.35        3.16      0.63 o
  -6   3   1        1.83        1.60      0.60 o
  -5   3   1      312.65      320.91      5.27 o
  -4   3   1        0.41        0.83      0.48 o
  -3   3   1      589.63      589.39      5.90 o
  -2   3   1       39.37       41.18      1.17 o
  -1   3   1        2.20        4.06      0.54 o
   0   3   1        3.60        5.13      0.56 o
   1   3   1      566.56      598.67      6.34 o
   2   3   1        1.89        2.05      0.57 o
   3   3   1      139.06      148.15      2.29 o
   4   3   1     1358.08     1486.76     13.10 o
   5   3   1       38.19       37.60      1.06 o
   6   3   1        5.92        2.56      0.61 o
   7   3   1      193.60      188.08      2.62 o
   8   3   1       82.23       78.44      1.89 o
   9   3   1       22.30       24.20      1.59 o
  10   3   1        3.49        3.21      1.80 o
  11   3   1       27.57       29.17      3.10 o
  12   3   1       44.88       41.81      2.51 o
  13   3   1       32.37       34.68      4.01 o
  14   3   1        0.48        0.56      1.92 o
  15   3   1        1.00        1.57      2.12 o
  16   3   1        6.30        7.27      2.77 o
  17   3   1       50.44       47.52      4.73 o
  18   3   1        5.89       12.19      4.71 o
  19   3   1        0.32        1.31      2.79 o
  20   3   1        0.25       -1.04      2.73 o
 -20   4   1        0.93       -2.53      5.20 o
 -19   4   1        1.79       -3.36      5.04 o
 -18   4   1        1.63       -1.87      2.18 o
 -17   4   1       11.58        8.23      2.79 o
 -16   4   1        3.16       -0.46      1.95 o
 -15   4   1        5.59        6.11      2.29 o
 -14   4   1       70.79       67.57      3.17 o
 -13   4   1       23.31       24.03      2.15 o
 -12   4   1       10.47        9.96      1.53 o
 -11   4   1       54.91       51.46      2.84 o
 -10   4   1       61.12       51.96      2.70 o
  -9   4   1       17.41       18.55      1.39 o
  -8   4   1       52.08       48.78      1.87 o
  -7   4   1        3.22        2.18      0.70 o
  -6   4   1      329.42      328.73      4.93 o
  -5   4   1       89.55       88.06      2.20 o
  -4   4   1       16.30       18.68      0.94 o
  -3   4   1       40.84       45.11      1.50 o
  -2   4   1        2.62        2.09      0.57 o
  -1   4   1      133.76      122.59      2.37 o
   0   4   1        2.33        0.42      0.72 o
   1   4   1      123.18      137.51      2.55 o
   2   4   1       27.07       24.57      1.21 o
   3   4   1      273.09      295.31      4.13 o
   4   4   1       19.50       25.40      1.18 o
   5   4   1       22.94       25.28      1.07 o
   6   4   1       58.27       61.52      2.01 o
   7   4   1       43.36       38.07      2.42 o
   8   4   1       49.79       57.03      2.36 o
   9   4   1        0.01       -1.19      1.19 o
  10   4   1        7.44        5.37      2.23 o
  11   4   1       61.04       41.92      3.21 o
  12   4   1        1.24       -1.65      3.18 o
  13   4   1        0.87       -1.26      1.26 o
  14   4   1        7.79        6.61      2.67 o
  15   4   1        1.53       -3.64      3.82 o
  16   4   1        5.90        4.38      2.52 o
  17   4   1        1.63       -0.75      2.57 o
  18   4   1        3.31       10.01      3.56 o
  19   4   1        7.61        6.51      3.55 o
 -18   5   1        5.64        6.74      3.92 o
 -17   5   1        2.92        4.08      2.72 o
 -16   5   1       12.69       20.65      5.16 o
 -15   5   1        2.40        1.09      4.58 o
 -14   5   1        0.85        2.75      1.99 o
 -13   5   1       13.46        9.26      2.23 o
 -12   5   1        3.29        2.53      2.24 o
 -11   5   1       20.30       23.21      2.77 o
 -10   5   1       43.52       42.20      2.67 o
  -9   5   1      105.55      103.90      3.12 o
  -8   5   1       18.47       15.50      1.37 o
  -7   5   1       26.25       23.65      1.55 o
  -6   5   1      106.94      108.80      2.91 o
  -5   5   1       61.91       57.27      2.38 o
  -4   5   1        7.98        5.64      1.18 o
  -3   5   1        0.03        0.87      0.81 o
  -2   5   1      427.07      419.39      8.83 o
  -1   5   1       90.63       82.23      3.16 o
   0   5   1       54.02       47.83      2.21 o
   1   5   1      192.00      187.03      5.42 o
   2   5   1      227.98      216.90      5.92 o
   3   5   1       62.90       64.09      3.65 o
   4   5   1        2.53       -0.33      1.33 o
   5   5   1        6.00        5.11      1.45 o
   6   5   1        2.01        4.68      1.53 o
   7   5   1        6.47        5.92      1.97 o
   8   5   1        0.02        1.60      1.26 o
   9   5   1      176.38      172.09      5.93 o
  10   5   1       13.91       18.01      2.61 o
  11   5   1        1.06        2.21      1.95 o
  12   5   1       36.69       36.71      3.46 o
  13   5   1       21.63       14.67      3.28 o
  14   5   1       13.32       12.21      3.31 o
  15   5   1        1.72        0.32      4.22 o
  16   5   1        1.14        2.02      2.89 o
  17   5   1        0.72        1.31      3.95 o
  18   5   1        1.25        5.88      3.51 o
 -16   6   1        1.45        4.96      3.40 o
 -15   6   1        2.12        6.37      3.34 o
 -14   6   1        5.01        5.56      2.49 o
 -13   6   1       35.85       40.35      3.59 o
 -12   6   1       33.38       29.27      4.20 o
 -11   6   1        3.89        1.19      2.37 o
 -10   6   1       11.22       12.73      3.38 o
  -9   6   1        0.15        3.36      2.00 o
  -8   6   1       26.03       22.77      2.24 o
  -7   6   1        0.06        0.38      1.38 o
  -6   6   1        0.91        1.40      1.43 o
  -5   6   1        4.91        4.38      1.61 o
  -4   6   1        8.59        8.96      1.86 o
  -3   6   1       41.04       39.86      3.22 o
  -2   6   1        1.58        1.02      1.64 o
  -1   6   1      224.85      230.48      5.92 o
   0   6   1      211.91      197.60      5.48 o
   1   6   1       62.35       64.15      5.14 o
   2   6   1        9.27        8.40      2.24 o
   3   6   1      195.69      187.96      6.17 o
   4   6   1        1.37       -0.79      1.47 o
   5   6   1       54.47       49.57      2.93 o
   6   6   1       17.55       20.93      2.21 o
   7   6   1        0.00        0.65      1.45 o
   8   6   1        1.29       -0.07      1.82 o
   9   6   1       37.29       30.24      3.30 o
  10   6   1        1.75        1.14      2.15 o
  11   6   1        3.49        5.19      2.41 o
  12   6   1        2.32        2.88      2.41 o
  13   6   1        1.13       -0.26      2.82 o
  14   6   1       44.24       49.50      5.40 o
  15   6   1        9.52       20.88     10.42 o
  16   6   1       14.16       18.00      4.54 o
 -14   7   1        0.25       -1.47      2.37 o
 -13   7   1        2.52        3.60      3.34 o
 -12   7   1        1.86        1.11      3.11 o
 -11   7   1        0.70       -0.28      2.63 o
 -10   7   1        0.12        4.83      2.74 o
  -9   7   1        0.00        0.72      2.63 o
  -8   7   1        7.30       10.18      3.05 o
  -7   7   1        8.69        8.54      2.12 o
  -6   7   1        4.21        4.53      1.92 o
  -5   7   1        4.53        3.15      2.46 o
  -4   7   1        0.05        1.10      1.78 o
  -3   7   1       97.25       89.79      3.74 o
  -2   7   1       29.99       32.88      3.39 o
  -1   7   1        3.00        3.00      1.69 o
   0   7   1        2.15        2.25      1.77 o
   1   7   1        5.55        5.57      1.91 o
   2   7   1        0.16       -1.37      1.53 o
   3   7   1        0.14       -0.18      1.72 o
   4   7   1        0.01       -1.07      1.69 o
   5   7   1        4.34        4.91      1.91 o
   6   7   1        1.74        0.60      1.98 o
   7   7   1        6.33        6.08      2.50 o
   8   7   1        5.26        3.15      2.23 o
   9   7   1       11.78       12.71      2.96 o
  10   7   1       16.96       21.13      3.46 o
  11   7   1        0.76       -1.77      2.92 o
  12   7   1        0.01        5.98      3.46 o
  13   7   1       14.97       18.50      5.62 o
 -10   8   1        0.76       -0.62      4.24 o
  -9   8   1        0.15       -2.91      3.17 o
  -8   8   1       12.14       16.87      4.13 o
  -7   8   1        1.16        1.15      2.97 o
  -6   8   1        1.88        3.69      3.24 o
  -5   8   1        0.48        3.79      2.51 o
  -4   8   1        6.51        7.61      2.31 o
  -3   8   1        1.12        1.35      1.85 o
  -2   8   1        0.42        3.08      1.98 o
  -1   8   1       26.78       22.27      2.70 o
   0   8   1       10.71        9.66      2.26 o
   1   8   1       11.94        9.63      2.17 o
   2   8   1        5.84        3.59      2.84 o
   3   8   1        0.26       -0.56      1.79 o
   4   8   1        0.16       -1.09      1.75 o
   5   8   1        1.31        2.11      2.47 o
   6   8   1        0.01       -1.72      2.41 o
   7   8   1        0.37       -0.77      2.55 o
   8   8   1        0.19       -1.58      3.12 o
   9   8   1        4.74        7.10      3.71 o
  10   8   1        3.90       10.81      4.83 o
  -3   9   1        0.03        1.92      2.91 o
  -2   9   1        1.36        4.62      3.98 o
  -1   9   1        0.02       -3.52      3.52 o
   0   9   1        0.01       -2.44      2.44 o
   1   9   1        0.13       -3.74      3.74 o
   2   9   1        0.89        0.09      2.55 o
 -22   0   2        0.87        1.43      3.49 o
 -21   0   2        0.12       -1.51      4.01 o
 -20   0   2        3.68        0.53      5.04 o
 -19   0   2       16.60       12.92      5.58 o
 -18   0   2        2.45        7.46      3.91 o
 -17   0   2      130.84      152.02      9.60 o
 -16   0   2      405.46      418.07     16.17 o
 -15   0   2       51.94       62.46      5.82 o
 -14   0   2       38.07       33.82      4.24 o
 -13   0   2       46.32       45.85      6.93 o
 -12   0   2       52.77       49.66      3.06 o
 -11   0   2        1.75        4.65      1.45 o
 -10   0   2      755.76      768.26     11.65 o
  -9   0   2       19.31       14.81      1.06 o
  -8   0   2       75.58       78.10      2.71 o
  -7   0   2       53.50       41.97      1.46 o
  -6   0   2      916.47      931.39     11.30 o
  -5   0   2        4.07        8.30      0.59 o
  -4   0   2     6754.46     6287.35     59.40 o
  -3   0   2     5750.53     5569.59     50.36 o
  -2   0   2        2.23       -0.40      0.40 o
  -1   0   2      429.61      388.72      8.06 o
   0   0   2      405.55      374.31     14.22 o
   1   0   2     6968.62     6651.22     68.93 o
   2   0   2     1230.06     1284.87     11.35 o
   3   0   2     7316.23     6893.83     69.63 o
   4   0   2      375.68      441.78      6.02 o
   5   0   2     3677.47     3605.70     47.73 o
   6   0   2      568.95      557.42      8.85 o
   7   0   2     1205.76     1243.80     17.95 o
   8   0   2      303.84      273.94      4.81 o
   9   0   2      405.33      440.17      8.01 o
  10   0   2        0.87        0.61      1.08 o
  11   0   2      183.64      179.38      4.79 o
  12   0   2      632.42      586.02     19.18 o
  13   0   2      132.18      160.02      9.04 o
  14   0   2      573.42      536.90     19.06 o
  15   0   2       39.58       45.46      5.76 o
  16   0   2       22.36       26.16      4.83 o
  17   0   2       28.80       23.15      5.07 o
  18   0   2       65.94       61.95      7.31 o
  19   0   2       15.86       18.02      5.31 o
  20   0   2       13.87       30.18      6.47 o
  21   0   2        9.79       11.57      5.28 o
 -22   1   2        0.02        1.42      3.42 o
 -21   1   2        3.14        1.41      2.50 o
 -20   1   2        1.17       -1.89      1.89 o
 -19   1   2        5.21        5.37      2.33 o
 -18   1   2      159.91      152.76      6.11 o
 -17   1   2       78.78       73.93      4.83 o
 -16   1   2       40.78       33.42      3.43 o
 -15   1   2        0.40        0.35      1.78 o
 -14   1   2        2.98        3.16      1.01 o
 -13   1   2      164.05      173.81      3.70 o
 -12   1   2      112.82      111.62      2.89 o
 -11   1   2        4.10        2.39      0.68 o
 -10   1   2      370.50      395.91      4.80 o
  -9   1   2        0.36        0.08      0.54 o
  -8   1   2        0.54        0.48      0.47 o
  -7   1   2      389.02      385.54      4.24 o
  -6   1   2      233.09      215.08      2.49 o
  -5   1   2     5833.27     5767.49     43.93 o
  -4   1   2     1704.07     1686.65     12.18 o
  -3   1   2    15053.02    14031.65     92.19 o
  -2   1   2     2754.76     2725.27     16.64 o
  -1   1   2     3915.90     3721.89     24.23 o
   0   1   2      788.07      784.04      5.99 o
   1   1   2     3568.30     3426.28     23.52 o
   2   1   2      646.26      609.07      4.43 o
   3   1   2      623.58      599.73      5.16 o
   4   1   2      404.75      405.65      4.04 o
   5   1   2      376.85      379.35      4.21 o
   6   1   2        3.71        6.28      0.67 o
   7   1   2      208.51      213.75      3.00 o
   8   1   2     1251.37     1329.01     11.72 o
   9   1   2      234.56      228.62      3.66 o
  10   1   2      898.82      893.69     10.12 o
  11   1   2      374.81      360.66      9.62 o
  12   1   2       16.72       17.48      2.67 o
  13   1   2       11.95       11.45      2.47 o
  14   1   2       12.98       11.71      4.10 o
  15   1   2        2.81        1.29      2.01 o
  16   1   2       25.42       21.73      3.36 o
  17   1   2        4.73        2.11      2.50 o
  18   1   2        2.50        1.47      2.56 o
  19   1   2        0.22       -0.79      2.34 o
  20   1   2        0.16        1.69      3.01 o
  21   1   2        8.02       10.03      3.83 o
 -22   2   2        1.01       -1.95      2.77 o
 -21   2   2        1.78       -0.13      3.46 o
 -20   2   2       23.96       26.48      3.30 o
 -19   2   2       11.59       12.29      2.87 o
 -18   2   2        0.00       -2.28      2.29 o
 -17   2   2        8.89        8.97      2.38 o
 -16   2   2        0.00       -1.63      1.63 o
 -15   2   2       14.83       15.01      2.47 o
 -14   2   2       90.18       97.82      3.19 o
 -13   2   2      169.49      168.55      3.76 o
 -12   2   2       21.08       20.01      1.29 o
 -11   2   2       35.60       40.67      1.57 o
 -10   2   2       65.46       62.22      2.37 o
  -9   2   2      103.50       93.42      1.79 o
  -8   2   2       69.57       80.53      2.00 o
  -7   2   2      886.63      928.60      8.14 o
  -6   2   2       18.90       21.73      0.92 o
  -5   2   2      429.11      413.65      4.07 o
  -4   2   2     1319.46     1358.55     10.69 o
  -3   2   2      122.10      135.57      2.03 o
  -2   2   2     2773.62     2829.03     20.23 o
  -1   2   2     1140.42     1132.78      8.52 o
   0   2   2       66.93       58.51      1.76 o
   1   2   2      186.99      183.73      2.24 o
   2   2   2      619.57      649.19      5.71 o
   3   2   2      316.98      318.48      3.29 o
   4   2   2        0.82       -0.36      0.36 o
   5   2   2       12.60       18.19      0.78 o
   6   2   2      313.74      351.21      3.79 o
   7   2   2       37.02       39.11      1.24 o
   8   2   2      300.04      314.14      4.51 o
   9   2   2      359.14      359.25      5.11 o
  10   2   2       36.75       41.13      2.51 o
  11   2   2       79.01       74.00      2.66 o
  12   2   2        1.84        2.05      1.97 o
  13   2   2        2.15       -0.93      1.77 o
  14   2   2       47.44       37.68      3.72 o
  15   2   2        0.15        1.99      2.14 o
  16   2   2        2.45        5.25      2.44 o
  17   2   2        1.51       -0.64      2.34 o
  18   2   2        0.67       -0.63      2.60 o
  19   2   2        0.48       -2.28      2.28 o
  20   2   2        0.00       -1.66      2.85 o
 -21   3   2        1.53       -0.23      2.50 o
 -20   3   2        0.07       -2.09      2.09 o
 -19   3   2        0.81       -0.39      2.15 o
 -18   3   2        0.83       -1.44      3.83 o
 -17   3   2        6.24       12.66      2.66 o
 -16   3   2        4.00        3.90      2.08 o
 -15   3   2       12.47       14.95      2.51 o
 -14   3   2      119.22      106.17      4.20 o
 -13   3   2       76.69       77.47      4.42 o
 -12   3   2        0.02       -0.51      0.97 o
 -11   3   2       21.15       23.28      1.28 o
 -10   3   2       42.00       46.32      1.57 o
  -9   3   2       27.54       28.89      1.38 o
  -8   3   2      131.21      153.77      2.56 o
  -7   3   2        3.44        3.49      0.65 o
  -6   3   2       73.12       89.55      1.72 o
  -5   3   2      790.93      786.46      6.89 o
  -4   3   2      782.77      834.63      7.59 o
  -3   3   2       21.85       21.35      0.83 o
  -2   3   2       15.05       16.55      0.80 o
  -1   3   2        9.13        8.83      0.66 o
   0   3   2      298.48      289.38      4.91 o
   1   3   2     1137.21     1157.08     13.18 o
   2   3   2      458.75      519.90      6.20 o
   3   3   2       73.53       96.09      2.32 o
   4   3   2      537.81      602.88      6.60 o
   5   3   2      112.24      122.11      2.11 o
   6   3   2       30.96       22.62      0.99 o
   7   3   2       94.54       91.45      2.33 o
   8   3   2        0.60       -0.46      0.75 o
   9   3   2      119.79      117.19      5.11 o
  10   3   2      416.50      411.99     10.86 o
  11   3   2      321.86      326.74      9.69 o
  12   3   2       72.88       71.84      4.53 o
  13   3   2       23.55       26.61      3.42 o
  14   3   2        0.72       -2.22      2.22 o
  15   3   2        0.04       -0.02      1.98 o
  16   3   2        0.05       -1.84      2.32 o
  17   3   2        1.73        4.58      4.19 o
  18   3   2        1.98       -0.94      2.56 o
  19   3   2        0.91        1.39      3.58 o
  20   3   2        0.47        0.93      3.13 o
 -20   4   2        3.48        5.57      5.23 o
 -19   4   2        1.79        6.30      2.49 o
 -18   4   2        1.32        2.83      2.25 o
 -17   4   2        4.48        0.79      1.99 o
 -16   4   2        7.08        2.83      3.00 o
 -15   4   2        4.67        5.42      1.50 o
 -14   4   2        8.44        8.06      1.70 o
 -13   4   2        1.83        4.56      1.52 o
 -12   4   2      131.24      120.50      3.55 o
 -11   4   2        4.05        4.90      1.27 o
 -10   4   2       16.21       18.03      1.66 o
  -9   4   2        8.44        7.29      1.15 o
  -8   4   2       46.62       46.37      1.52 o
  -7   4   2        0.28        1.26      0.65 o
  -6   4   2        0.40        0.33      0.68 o
  -5   4   2       11.23       12.39      1.00 o
  -4   4   2        9.70       10.94      0.96 o
  -3   4   2      290.93      280.61      4.27 o
  -2   4   2       59.99       62.04      2.16 o
  -1   4   2       43.15       41.29      1.51 o
   0   4   2       10.56        8.47      0.84 o
   1   4   2        8.54        9.23      0.98 o
   2   4   2        0.30       -0.39      0.60 o
   3   4   2      127.44      141.57      2.70 o
   4   4   2      160.76      161.56      2.95 o
   5   4   2       13.79       15.74      1.07 o
   6   4   2        4.14        4.12      0.84 o
   7   4   2       79.34       78.59      2.66 o
   8   4   2       34.98       35.48      1.84 o
   9   4   2       25.32       31.17      3.88 o
  10   4   2      166.86      165.70      5.63 o
  11   4   2        5.71        1.09      1.98 o
  12   4   2        0.13        1.91      2.01 o
  13   4   2       15.30       14.49      3.06 o
  14   4   2        0.92       -1.84      1.96 o
  15   4   2        0.17        0.19      2.22 o
  16   4   2        0.04       -1.92      2.44 o
  17   4   2        7.25       13.17      8.07 o
  18   4   2        0.00       -1.02      2.71 o
  19   4   2        0.07        0.62      3.10 o
 -19   5   2       24.78       41.34      7.28 o
 -18   5   2       16.04       18.16      3.46 o
 -17   5   2        0.91        2.48      2.45 o
 -16   5   2       10.25        9.67      2.74 o
 -15   5   2        1.46        0.95      1.78 o
 -14   5   2        3.19        1.99      1.68 o
 -13   5   2        2.35       -0.14      1.48 o
 -12   5   2       97.07       89.94      6.04 o
 -11   5   2        4.24        6.10      1.53 o
 -10   5   2       41.83       45.35      2.12 o
  -9   5   2        3.54        4.95      1.13 o
  -8   5   2      293.17      280.06      4.86 o
  -7   5   2       13.19       13.20      1.59 o
  -6   5   2      390.22      369.38      6.35 o
  -5   5   2       56.12       51.87      2.07 o
  -4   5   2       21.65       18.61      1.46 o
  -3   5   2       31.24       33.50      2.02 o
  -2   5   2       16.44       19.03      1.67 o
  -1   5   2      354.57      344.05      6.00 o
   0   5   2        8.31        8.17      1.53 o
   1   5   2      178.09      171.66      3.26 o
   2   5   2        0.13       -0.50      1.18 o
   3   5   2      200.60      190.23      5.59 o
   4   5   2        5.27        5.53      1.70 o
   5   5   2      219.40      216.29      5.18 o
   6   5   2       14.56       16.08      1.81 o
   7   5   2      134.24      122.94      3.84 o
   8   5   2       13.53        9.07      2.05 o
   9   5   2       40.77       48.62      3.52 o
  10   5   2        4.60        1.21      2.29 o
  11   5   2       63.46       57.39      4.14 o
  12   5   2       24.02       19.95      3.48 o
  13   5   2        0.19       -1.93      2.48 o
  14   5   2       64.52       76.31     10.10 o
  15   5   2        0.33       -0.17      3.42 o
  16   5   2        6.54        5.75      3.22 o
  17   5   2        0.76       -2.97      2.97 o
 -17   6   2       11.23       13.23      4.22 o
 -16   6   2       29.25       35.86      4.85 o
 -15   6   2       22.41       23.51      4.32 o
 -14   6   2        0.01       -1.57      2.09 o
 -13   6   2       12.43       18.04      2.85 o
 -12   6   2       23.37       22.12      4.95 o
 -11   6   2        3.78        3.10      2.80 o
 -10   6   2       14.54       11.94      4.29 o
  -9   6   2        0.08        1.28      1.76 o
  -8   6   2        0.67        0.23      1.84 o
  -7   6   2       17.98       19.04      2.18 o
  -6   6   2        0.18       -0.19      1.35 o
  -5   6   2        1.19        1.42      1.46 o
  -4   6   2      121.64      129.12      4.82 o
  -3   6   2       83.55       82.87      6.61 o
  -2   6   2       50.96       50.65      2.71 o
  -1   6   2       84.96       89.00      3.70 o
   0   6   2      239.31      231.97      5.93 o
   1   6   2       17.02       15.95      2.46 o
   2   6   2        2.49        0.15      2.92 o
   3   6   2       17.01        9.46      2.21 o
   4   6   2       14.85       16.48      2.50 o
   5   6   2       42.06       35.54      2.63 o
   6   6   2        0.11        0.46      1.64 o
   7   6   2       10.34        7.94      2.24 o
   8   6   2        4.34        2.43      1.94 o
   9   6   2        2.00       -0.12      2.50 o
  10   6   2        7.44        7.18      2.47 o
  11   6   2        7.75        3.61      2.50 o
  12   6   2       48.80       53.15      4.39 o
  13   6   2       87.52      109.18      7.21 o
  14   6   2        1.26       10.97      3.76 o
  15   6   2        0.09       -3.17      3.17 o
 -14   7   2        0.19       -0.90      2.36 o
 -13   7   2       10.60       12.67      3.71 o
 -12   7   2        2.24        2.95      3.12 o
 -11   7   2        1.70        1.68      4.41 o
 -10   7   2        0.57       -0.94      2.60 o
  -9   7   2       10.17        9.10      3.27 o
  -8   7   2        1.06        1.89      2.59 o
  -7   7   2        0.36       -0.24      1.89 o
  -6   7   2        2.24        2.07      1.71 o
  -5   7   2       12.53       16.57      2.50 o
  -4   7   2        3.04        4.36      1.99 o
  -3   7   2        7.57        9.66      1.94 o
  -2   7   2      138.48      138.02      5.47 o
  -1   7   2       32.33       37.33      3.71 o
   0   7   2       48.89       41.01      2.90 o
   1   7   2        1.06       -1.33      1.55 o
   2   7   2        7.79        6.98      1.94 o
   3   7   2        8.50       12.20      2.61 o
   4   7   2        0.11       -0.40      1.91 o
   5   7   2        9.91        8.99      2.09 o
   6   7   2        0.83       -0.18      2.08 o
   7   7   2        8.92       13.29      2.70 o
   8   7   2        2.71        1.55      2.29 o
   9   7   2        0.17       -1.61      2.12 o
  10   7   2       10.08       17.77      3.43 o
  11   7   2       30.05       47.12      6.42 o
  12   7   2        5.41        7.68      4.88 o
  13   7   2        0.93       -3.31      3.31 o
 -11   8   2        0.34        4.33      3.42 o
 -10   8   2        4.02        6.61      3.60 o
  -9   8   2        2.71        2.17      3.29 o
  -8   8   2        6.43        6.68      3.30 o
  -7   8   2        1.03        3.83      3.21 o
  -6   8   2        0.55        3.23      2.38 o
  -5   8   2        0.37        2.09      2.34 o
  -4   8   2        1.56        3.85      2.45 o
  -3   8   2       12.80       11.26      3.00 o
  -2   8   2        4.60        4.76      2.22 o
  -1   8   2        3.23        0.20      2.62 o
   0   8   2        0.21       -1.70      1.70 o
   1   8   2        7.64       11.03      2.32 o
   2   8   2        0.03       -2.66      2.66 o
   3   8   2        1.51        0.50      1.80 o
   4   8   2        2.28        1.35      2.41 o
   5   8   2        7.23       12.07      3.19 o
   6   8   2        0.01        1.16      2.69 o
   7   8   2        0.74        3.20      2.64 o
   8   8   2        0.80       -0.17      2.66 o
   9   8   2        2.83        5.53      4.94 o
  -3   9   2        1.67        2.91      2.78 o
  -2   9   2        6.76        9.66      3.23 o
  -1   9   2        1.81       -0.05      4.08 o
   0   9   2        1.79       -0.37      5.67 o
   1   9   2        1.13       -0.88      4.27 o
   2   9   2        0.85       -1.91      3.47 o
 -22   1   3        0.03       -2.11      2.50 o
 -21   1   3        1.17       -0.13      2.19 o
 -20   1   3        5.61        1.92      3.42 o
 -19   1   3       22.95       23.06      2.94 o
 -18   1   3      115.73      118.05      4.89 o
 -17   1   3        9.12        8.74      2.18 o
 -16   1   3       82.68       83.82      4.24 o
 -15   1   3       39.93       38.03      2.96 o
 -14   1   3      154.81      159.76      4.26 o
 -13   1   3        0.26        1.10      0.75 o
 -12   1   3       37.03       41.21      1.40 o
 -11   1   3      237.71      236.92      3.28 o
 -10   1   3        4.05        4.97      0.67 o
  -9   1   3       27.77       28.08      1.07 o
  -8   1   3     1045.75     1067.80      9.23 o
  -7   1   3      694.85      723.67      8.82 o
  -6   1   3        0.02       -0.19      0.32 o
  -5   1   3        3.52        4.35      0.43 o
  -4   1   3      213.46      183.90      1.77 o
  -3   1   3    33529.43    28263.53    273.57 o
  -2   1   3      159.42      169.80      1.42 o
  -1   1   3       31.10       28.15      0.59 o
   0   1   3     1726.74     1754.32     14.50 o
   1   1   3      871.60      856.69      6.62 o
   2   1   3      610.72      611.52      4.97 o
   3   1   3       10.62        5.62      0.44 o
   4   1   3        4.03        3.35      0.41 o
   5   1   3     2691.40     2816.15     26.70 o
   6   1   3      111.63      116.60      2.15 o
   7   1   3        1.61        4.00      0.76 o
   8   1   3      348.03      374.49      5.58 o
   9   1   3        5.31        5.81      1.00 o
  10   1   3      702.62      697.87     13.10 o
  11   1   3       51.24       44.54      3.88 o
  12   1   3      285.99      255.85      8.17 o
  13   1   3       46.92       57.18      7.37 o
  14   1   3       39.72       39.81      4.83 o
  15   1   3       17.30       19.95      3.55 o
  16   1   3        0.42        2.79      3.07 o
  17   1   3        3.20        1.07      2.26 o
  18   1   3       14.46       16.53      3.35 o
  19   1   3        1.97        0.76      2.78 o
  20   1   3       31.41       34.13      6.41 o
 -22   2   3        0.26       -0.65      2.58 o
 -21   2   3        3.27       -2.02      2.23 o
 -20   2   3        1.74       -1.28      2.12 o
 -19   2   3        1.09        1.66      2.01 o
 -18   2   3       38.21       36.96      3.20 o
 -17   2   3       40.03       41.04      4.26 o
 -16   2   3        3.18        1.30      1.87 o
 -15   2   3        1.44        2.30      1.14 o
 -14   2   3      207.88      210.96      4.42 o
 -13   2   3      103.08      117.65      2.64 o
 -12   2   3       75.76       70.45      2.13 o
 -11   2   3      179.06      195.79      4.32 o
 -10   2   3        7.24        7.89      0.82 o
  -9   2   3        0.10        0.06      0.49 o
  -8   2   3        6.54        4.93      0.61 o
  -7   2   3      598.61      634.70      5.65 o
  -6   2   3       38.32       46.92      1.04 o
  -5   2   3      980.08      960.48      7.87 o
  -4   2   3      492.97      507.16      4.32 o
  -3   2   3       93.58       85.07      1.23 o
  -2   2   3      148.28      155.89      1.82 o
  -1   2   3      720.28      752.20      7.38 o
   0   2   3        2.69        1.30      0.40 o
   1   2   3     1197.75     1198.24     11.14 o
   2   2   3      751.00      762.72      6.62 o
   3   2   3      394.71      413.10      4.07 o
   4   2   3      522.15      513.59      6.02 o
   5   2   3       20.89       20.02      1.03 o
   6   2   3        6.02        8.19      0.91 o
   7   2   3       51.40       61.06      1.99 o
   8   2   3      107.97      112.60      4.08 o
   9   2   3       19.23       21.51      1.64 o
  10   2   3      202.64      198.26      4.37 o
  11   2   3        4.33        3.90      1.96 o
  12   2   3      145.14      127.48      5.72 o
  13   2   3       15.23       15.06      2.80 o
  14   2   3        8.06       10.56      2.82 o
  15   2   3        3.36       -0.24      2.08 o
  16   2   3        4.60        8.92      3.42 o
  17   2   3        3.39        5.68      2.70 o
  18   2   3        0.36       -0.88      2.73 o
  19   2   3        0.62       -2.32      2.61 o
  20   2   3        1.64        2.27      3.38 o
 -21   3   3        0.01        2.87      2.51 o
 -20   3   3        1.09        1.00      2.26 o
 -19   3   3        0.16        0.67      1.91 o
 -18   3   3        4.04        4.37      2.08 o
 -17   3   3        0.07       -2.01      2.01 o
 -16   3   3        2.20       -0.70      1.50 o
 -15   3   3       55.40       50.60      2.54 o
 -14   3   3       51.88       44.23      2.35 o
 -13   3   3       28.37       23.23      1.67 o
 -12   3   3      191.19      179.14      3.77 o
 -11   3   3       30.26       35.41      1.42 o
 -10   3   3       54.52       55.19      1.61 o
  -9   3   3       10.44       12.13      0.88 o
  -8   3   3       26.37       30.56      1.25 o
  -7   3   3        0.50        1.19      0.55 o
  -6   3   3       16.14       20.73      0.89 o
  -5   3   3      201.49      199.62      2.50 o
  -4   3   3      267.26      258.90      2.91 o
  -3   3   3        0.65        1.81      0.62 o
  -2   3   3      210.45      228.64      2.75 o
  -1   3   3        0.07       -0.51      0.51 o
   0   3   3      863.42      935.97      9.31 o
   1   3   3     3136.23     3254.71     29.22 o
   2   3   3      315.28      315.41      4.34 o
   3   3   3        0.05        0.24      0.54 o
   4   3   3      168.78      179.59      3.10 o
   5   3   3       37.23       37.28      1.37 o
   6   3   3      129.96      127.71      2.17 o
   7   3   3       27.55       34.22      1.47 o
   8   3   3       39.05       37.72      1.88 o
   9   3   3      223.09      218.84     11.65 o
  10   3   3      137.22      139.16      5.90 o
  11   3   3       15.25       10.78      2.57 o
  12   3   3       71.17       65.60      5.32 o
  13   3   3       32.02       28.38      5.31 o
  14   3   3       18.37       24.67      3.51 o
  15   3   3        0.18       -0.62      2.07 o
  16   3   3       14.06       19.71      3.62 o
  17   3   3       59.50       61.24      5.51 o
  18   3   3        6.55        5.45      3.20 o
  19   3   3        1.76        2.62      3.20 o
 -20   4   3        1.11        1.77      2.93 o
 -19   4   3        2.44        3.47      2.37 o
 -18   4   3        0.52        0.72      2.03 o
 -17   4   3        5.95        3.13      2.05 o
 -16   4   3        1.09        2.30      1.77 o
 -15   4   3        5.50        3.06      1.48 o
 -14   4   3       20.07       17.30      1.91 o
 -13   4   3       46.93       41.30      2.35 o
 -12   4   3       16.89       15.62      1.56 o
 -11   4   3       12.59       12.68      1.35 o
 -10   4   3       30.42       32.19      1.50 o
  -9   4   3       19.21       24.32      1.27 o
  -8   4   3       13.01        9.94      0.95 o
  -7   4   3       19.86       21.55      1.11 o
  -6   4   3       58.50       53.62      1.99 o
  -5   4   3       62.34       58.25      1.61 o
  -4   4   3        0.20       -0.06      0.67 o
  -3   4   3      125.74      117.53      2.15 o
  -2   4   3      145.22      148.07      2.65 o
  -1   4   3        9.11       10.22      0.94 o
   0   4   3      273.14      278.11      4.22 o
   1   4   3      104.18       99.58      2.61 o
   2   4   3      286.04      298.60      4.99 o
   3   4   3        5.37        6.55      0.74 o
   4   4   3        4.15        3.52      0.86 o
   5   4   3       15.16       14.22      1.23 o
   6   4   3       37.69       32.22      2.11 o
   7   4   3       25.87       29.83      1.72 o
   8   4   3       19.90       14.53      2.15 o
   9   4   3       28.90       26.35      2.62 o
  10   4   3        0.28        2.16      2.31 o
  11   4   3       19.11       22.06      3.28 o
  12   4   3        5.18        8.76      2.62 o
  13   4   3       17.77       18.79      3.38 o
  14   4   3       18.33       24.47      3.71 o
  15   4   3       22.87       28.78      4.21 o
  16   4   3        6.17        6.87      3.37 o
  17   4   3        0.04        0.13      2.72 o
  18   4   3        0.04        2.54      6.04 o
 -19   5   3       19.78       28.68      7.28 o
 -18   5   3        0.01        3.35      2.49 o
 -17   5   3       21.87       28.98      3.61 o
 -16   5   3        0.05        1.36      2.14 o
 -15   5   3        0.03        0.90      1.61 o
 -14   5   3       12.07       11.53      2.07 o
 -13   5   3        3.69        4.68      1.69 o
 -12   5   3        3.10        1.60      1.48 o
 -11   5   3        1.01        2.63      1.11 o
 -10   5   3        4.62        4.77      1.17 o
  -9   5   3       21.51       21.46      1.58 o
  -8   5   3       92.69       89.80      2.63 o
  -7   5   3        9.44       10.68      1.16 o
  -6   5   3       55.71       57.04      2.20 o
  -5   5   3       44.43       40.79      1.94 o
  -4   5   3     1250.38     1214.08     13.84 o
  -3   5   3        4.55        4.17      1.51 o
  -2   5   3       40.89       46.62      2.06 o
  -1   5   3       56.68       58.00      2.38 o
   0   5   3       22.02       24.55      1.53 o
   1   5   3        0.75       -0.03      0.95 o
   2   5   3        0.86        0.79      1.26 o
   3   5   3       13.63       11.00      2.03 o
   4   5   3       15.02       11.61      1.88 o
   5   5   3       16.25       19.22      2.35 o
   6   5   3      144.59      125.56      3.85 o
   7   5   3       76.72       81.44      6.71 o
   8   5   3        3.97        6.78      2.10 o
   9   5   3      109.71      125.04      5.28 o
  10   5   3       28.61       29.25      3.20 o
  11   5   3       58.58       61.84      4.18 o
  12   5   3        1.93       -1.39      3.19 o
  13   5   3       36.43       37.40      4.59 o
  14   5   3        3.78        1.94      2.96 o
  15   5   3        4.43       -2.76      2.76 o
  16   5   3        3.00       -1.57      2.84 o
  17   5   3        0.03        1.79      3.23 o
 -17   6   3        6.41        7.38      3.83 o
 -16   6   3        1.37        4.17      3.23 o
 -15   6   3       10.24        9.02      2.74 o
 -14   6   3        1.65        1.60      2.17 o
 -13   6   3        1.83        2.03      2.10 o
 -12   6   3        0.21       -0.49      1.95 o
 -11   6   3        6.78        6.69      2.67 o
 -10   6   3        1.15       -2.08      2.08 o
  -9   6   3        2.95        2.46      1.63 o
  -8   6   3       31.56       27.80      2.48 o
  -7   6   3        0.73        1.42      1.46 o
  -6   6   3       11.11        9.03      1.76 o
  -5   6   3       17.50       17.93      2.21 o
  -4   6   3        0.58        0.94      1.73 o
  -3   6   3        7.73        8.26      1.77 o
  -2   6   3      185.92      191.59      7.37 o
  -1   6   3       53.98       51.75      2.75 o
   0   6   3        0.97        0.74      1.31 o
   1   6   3        6.51        6.24      1.97 o
   2   6   3       26.43       22.92      2.73 o
   3   6   3        2.95       -1.11      1.76 o
   4   6   3       14.05       12.14      2.30 o
   5   6   3       18.45       14.06      2.26 o
   6   6   3       33.02       29.28      3.11 o
   7   6   3        5.11        4.80      2.03 o
   8   6   3        4.49        1.28      1.98 o
   9   6   3        0.01       -1.92      1.92 o
  10   6   3       17.59       14.66      2.92 o
  11   6   3       20.40       24.88      3.48 o
  12   6   3        0.04       -2.39      2.39 o
  13   6   3        0.13        2.83      3.14 o
  14   6   3        1.26        6.49      3.54 o
  15   6   3        1.76       -0.94      3.39 o
 -14   7   3        1.13        4.51      2.59 o
 -13   7   3       17.76       15.97      3.02 o
 -12   7   3       14.83       19.40      3.08 o
 -11   7   3        0.00       -2.35      2.35 o
 -10   7   3        1.68        1.64      2.69 o
  -9   7   3       15.48       23.66      4.76 o
  -8   7   3       11.83       16.63      2.77 o
  -7   7   3        0.55        2.46      2.05 o
  -6   7   3        0.75       -1.85      1.85 o
  -5   7   3       24.48       25.80      3.25 o
  -4   7   3       30.33       33.36      2.67 o
  -3   7   3       32.30       40.63      2.95 o
  -2   7   3      110.63      111.95      4.70 o
  -1   7   3        0.42       -1.56      1.56 o
   0   7   3       13.41       11.40      2.04 o
   1   7   3        0.02       -1.43      1.43 o
   2   7   3       28.91       25.98      4.05 o
   3   7   3        0.79        1.43      1.94 o
   4   7   3       20.53       15.91      3.44 o
   5   7   3       14.75       21.30      3.92 o
   6   7   3        0.29        0.31      2.05 o
   7   7   3        8.02        7.68      2.56 o
   8   7   3        7.51        6.63      2.62 o
   9   7   3        0.68        4.26      2.67 o
  10   7   3        3.12        3.65      2.82 o
  11   7   3        9.33       21.08      3.74 o
  12   7   3        0.28        4.62      3.03 o
 -11   8   3        0.03        3.28      3.23 o
 -10   8   3        0.03       -0.37      2.97 o
  -9   8   3        2.20        3.26      3.14 o
  -8   8   3        0.05       -2.78      2.78 o
  -7   8   3        6.27       12.32      2.92 o
  -6   8   3        0.88        2.01      2.29 o
  -5   8   3        0.24       -2.24      2.28 o
  -4   8   3       33.51       37.10      4.04 o
  -3   8   3        0.85        4.04      2.58 o
  -2   8   3        6.59        9.50      2.86 o
  -1   8   3        0.12        2.58      2.46 o
   0   8   3        0.00       -0.96      2.12 o
   1   8   3        8.67        8.89      3.08 o
   2   8   3       17.43       20.45      3.70 o
   3   8   3        1.08        0.34      3.19 o
   4   8   3        0.00        0.13      4.27 o
   5   8   3        0.09       -1.23      4.60 o
   6   8   3       17.71       18.41      5.01 o
   7   8   3        1.80        1.79      3.38 o
   8   8   3        0.01       -3.31      4.27 o
   9   8   3        2.52       11.07      7.10 o
  -2   9   3        0.02       -2.39      2.39 o
  -1   9   3        0.85        4.29      2.90 o
   0   9   3        5.93        6.88      3.12 o
   1   9   3        0.90        8.35      5.43 o
 -23   0   4        2.12       -0.21      4.00 o
 -22   0   4        3.20        5.31      4.09 o
 -21   0   4       20.86       16.48      4.00 o
 -20   0   4       15.97       13.81      3.72 o
 -19   0   4        4.15        1.63      3.16 o
 -18   0   4       19.89       33.35      4.25 o
 -17   0   4        4.03        1.51      4.15 o
 -16   0   4      180.88      186.65      7.76 o
 -15   0   4       81.97       89.56      4.08 o
 -14   0   4       14.44       19.15      2.23 o
 -13   0   4       36.46       37.63      1.90 o
 -12   0   4       31.89       32.88      1.53 o
 -11   0   4      501.06      521.74      7.95 o
 -10   0   4      482.83      465.15      6.20 o
  -9   0   4      686.66      751.03      9.07 o
  -8   0   4      844.74      834.41      9.73 o
  -7   0   4      412.06      436.63      4.98 o
  -6   0   4     1400.33     1411.86     13.85 o
  -5   0   4      603.70      574.84      6.95 o
  -4   0   4     7658.22     7409.03     79.08 o
  -3   0   4    13112.01    12037.66    212.09 o
  -2   0   4    17115.54    15565.61    289.22 o
  -1   0   4      151.58      129.94      3.49 o
   0   0   4      928.25      896.23     10.91 o
   1   0   4       62.59       42.50      1.09 o
   2   0   4       44.59       33.92      1.21 o
   3   0   4        2.63        0.55      0.39 o
   4   0   4      568.19      694.26     10.35 o
   5   0   4     7206.83     8093.16    111.21 o
   6   0   4      175.49      188.65      5.43 o
   7   0   4      241.88      295.08      5.74 o
   8   0   4      689.23      688.57     11.26 o
   9   0   4        7.47        7.12      1.25 o
  10   0   4       13.71       16.98      1.50 o
  11   0   4       34.36       31.63      2.59 o
  12   0   4      153.56      133.68      5.49 o
  13   0   4      191.76      153.96      9.01 o
  14   0   4        1.53        4.27      2.89 o
  15   0   4        9.18        2.95      3.10 o
  16   0   4        1.31        1.94      3.19 o
  17   0   4        3.38        3.13      4.03 o
  18   0   4       32.25       37.82      6.62 o
  19   0   4       34.27       50.59      7.75 o
  20   0   4       19.07       25.41      6.41 o
 -22   1   4        9.73       11.04      3.20 o
 -21   1   4        8.04        3.81      2.30 o
 -20   1   4        3.06       -1.10      2.03 o
 -19   1   4        5.08        3.88      2.11 o
 -18   1   4        1.10        0.53      2.80 o
 -17   1   4       62.77       61.75      3.47 o
 -16   1   4        0.02        0.04      2.09 o
 -15   1   4        3.36        2.24      1.05 o
 -14   1   4       42.24       47.97      1.79 o
 -13   1   4      176.66      181.93      3.05 o
 -12   1   4        7.11        7.42      0.80 o
 -11   1   4        0.47       -0.21      0.54 o
 -10   1   4       81.30       72.53      1.56 o
  -9   1   4      758.91      758.48      6.96 o
  -8   1   4      502.08      546.59      5.50 o
  -7   1   4      861.90      852.96      7.85 o
  -6   1   4        0.31       -0.32      0.32 o
  -5   1   4     1686.94     1676.84     11.82 o
  -4   1   4     1225.70     1275.86      8.76 o
  -3   1   4     7435.74     7181.02     54.01 o
  -2   1   4     5538.85     5299.24     38.26 o
  -1   1   4       58.89       54.23      0.94 o
   0   1   4     2790.69     2626.48     24.87 o
   1   1   4     2384.35     2256.46     22.52 o
   2   1   4      611.11      606.61      5.27 o
   3   1   4       96.10       97.95      1.43 o
   4   1   4     1216.18     1271.91     10.47 o
   5   1   4      526.51      514.12      5.50 o
   6   1   4      159.83      167.16      2.81 o
   7   1   4      266.58      304.00      4.35 o
   8   1   4        8.76        4.63      0.96 o
   9   1   4      108.35      106.37      2.84 o
  10   1   4       13.68       17.59      2.32 o
  11   1   4      500.60      480.49     13.26 o
  12   1   4      215.26      210.38      7.41 o
  13   1   4        3.09        3.43      2.09 o
  14   1   4       27.94       29.45      3.48 o
  15   1   4       54.84       61.32      5.23 o
  16   1   4       15.95       13.92      3.13 o
  17   1   4        0.29        1.41      3.04 o
  18   1   4        0.00        1.20      2.50 o
  19   1   4        1.38        2.06      3.28 o
  20   1   4       25.05       25.10      4.51 o
 -22   2   4        4.38        3.39      2.79 o
 -21   2   4        1.93        1.04      2.03 o
 -20   2   4       26.22       27.53      3.14 o
 -19   2   4        8.91       14.49      2.57 o
 -18   2   4       24.96       28.61      3.63 o
 -17   2   4        0.53       -1.54      1.54 o
 -16   2   4       12.75       13.75      2.14 o
 -15   2   4        1.01        0.57      1.01 o
 -14   2   4       71.63       71.25      2.06 o
 -13   2   4        1.16        0.35      1.00 o
 -12   2   4        4.89        6.38      0.89 o
 -11   2   4       73.30       71.05      1.72 o
 -10   2   4       15.10       18.14      1.18 o
  -9   2   4       44.36       36.57      1.11 o
  -8   2   4       33.80       36.70      1.07 o
  -7   2   4     1316.88     1343.12     10.29 o
  -6   2   4     1235.24     1166.81     10.62 o
  -5   2   4        8.33       11.14      0.74 o
  -4   2   4      212.29      205.37      2.65 o
  -3   2   4       56.80       66.21      1.06 o
  -2   2   4      177.81      187.79      2.37 o
  -1   2   4      143.45      145.58      1.87 o
   0   2   4       71.77       84.11      1.44 o
   1   2   4        0.16        1.03      0.56 o
   2   2   4      346.92      347.52      3.59 o
   3   2   4        8.32        5.09      0.55 o
   4   2   4      154.01      161.75      2.39 o
   5   2   4       88.64       85.83      2.19 o
   6   2   4       59.84       65.71      2.26 o
   7   2   4      173.07      185.10      3.11 o
   8   2   4      192.52      190.05      3.25 o
   9   2   4      360.52      358.90      5.40 o
  10   2   4      498.77      485.78     16.52 o
  11   2   4       23.51       21.24      3.86 o
  12   2   4        1.86        1.32      2.22 o
  13   2   4       25.75       21.64      4.52 o
  14   2   4       43.22       29.37      3.70 o
  15   2   4       23.08       18.02      3.35 o
  16   2   4        2.18        7.82      3.43 o
  17   2   4        0.38        4.57      2.77 o
  18   2   4        0.04       -0.57      2.74 o
  19   2   4        0.37       -2.75      4.32 o
 -21   3   4        2.01        3.98      2.79 o
 -20   3   4        2.39        2.70      2.11 o
 -19   3   4        1.88        3.77      2.51 o
 -18   3   4        0.10        0.24      1.83 o
 -17   3   4        3.59        5.68      1.99 o
 -16   3   4        0.54        2.67      1.28 o
 -15   3   4       10.87       10.30      1.58 o
 -14   3   4        8.49       10.69      1.38 o
 -13   3   4       25.78       21.24      1.61 o
 -12   3   4       27.99       23.66      1.43 o
 -11   3   4      123.61      113.66      2.32 o
 -10   3   4       15.95       19.27      1.04 o
  -9   3   4       73.39       68.23      1.67 o
  -8   3   4       14.42       16.33      0.85 o
  -7   3   4      110.93      115.55      1.84 o
  -6   3   4        2.21        3.35      0.60 o
  -5   3   4        0.11        0.57      0.46 o
  -4   3   4        0.09       -0.35      0.43 o
  -3   3   4       12.65       16.50      0.79 o
  -2   3   4      174.47      178.93      2.24 o
  -1   3   4        0.58       -0.28      0.46 o
   0   3   4      125.96      163.43      2.42 o
   1   3   4       35.72       40.51      1.30 o
   2   3   4      230.88      248.97      3.45 o
   3   3   4       43.69       53.73      1.67 o
   4   3   4      338.61      346.18      5.08 o
   5   3   4        2.65        2.73      0.70 o
   6   3   4      258.94      252.43      4.15 o
   7   3   4      181.23      187.41      3.60 o
   8   3   4       74.68       70.76      2.76 o
   9   3   4       42.88       42.06      3.46 o
  10   3   4       91.84       80.90      4.66 o
  11   3   4        4.30        0.45      2.82 o
  12   3   4        7.20        3.87      2.43 o
  13   3   4        0.01       -0.20      1.92 o
  14   3   4        0.78        0.46      2.29 o
  15   3   4        0.69        0.90      2.39 o
  16   3   4        5.39        7.47      3.11 o
  17   3   4       27.85       42.65      5.00 o
  18   3   4        2.80        7.22      3.21 o
  19   3   4        0.59        2.23      3.04 o
 -20   4   4        0.00       -1.03      2.76 o
 -19   4   4       19.14       31.15      3.90 o
 -18   4   4        0.78        0.27      1.87 o
 -17   4   4        3.80        2.06      1.88 o
 -16   4   4        1.72        4.77      1.58 o
 -15   4   4       19.75       23.55      2.13 o
 -14   4   4       77.13       75.74      3.12 o
 -13   4   4        0.02       -0.34      1.30 o
 -12   4   4      113.32      106.14      3.34 o
 -11   4   4       69.02       64.71      2.21 o
 -10   4   4       18.04       19.58      1.16 o
  -9   4   4       22.29       24.51      1.22 o
  -8   4   4      392.81      379.11      4.60 o
  -7   4   4        0.90        0.73      0.66 o
  -6   4   4      186.27      178.31      2.76 o
  -5   4   4      150.46      138.65      2.52 o
  -4   4   4      249.24      225.60      3.10 o
  -3   4   4        5.74        8.92      0.81 o
  -2   4   4       29.27       36.11      1.44 o
  -1   4   4      454.67      439.09      5.52 o
   0   4   4        1.11        1.33      0.66 o
   1   4   4      707.56      728.13      7.53 o
   2   4   4       50.86       57.53      1.64 o
   3   4   4       77.56       80.25      2.83 o
   4   4   4        6.69        6.69      0.99 o
   5   4   4       99.38       96.64      3.80 o
   6   4   4        2.47        2.85      1.10 o
   7   4   4       47.62       53.62      4.44 o
   8   4   4       12.16        9.92      2.07 o
   9   4   4      458.45      454.93     10.13 o
  10   4   4       39.34       37.19      3.79 o
  11   4   4        9.38       11.66      3.15 o
  12   4   4        0.50        1.26      2.16 o
  13   4   4        0.11        0.41      2.34 o
  14   4   4       49.07       50.96      6.82 o
  15   4   4        0.40        0.10      2.64 o
  16   4   4        1.72        0.77      3.03 o
  17   4   4        0.01        0.55      2.73 o
  18   4   4        0.65        0.31      3.37 o
 -19   5   4        0.01        1.53      2.53 o
 -18   5   4       20.50       22.88      4.21 o
 -17   5   4        0.39        2.84      2.30 o
 -16   5   4        6.11        8.81      2.79 o
 -15   5   4       26.18       25.12      2.57 o
 -14   5   4       23.10       24.06      2.45 o
 -13   5   4        0.08       -0.45      1.61 o
 -12   5   4        1.39        2.69      1.32 o
 -11   5   4        7.25        3.22      1.30 o
 -10   5   4        7.99        6.26      1.22 o
  -9   5   4        0.06       -0.18      0.90 o
  -8   5   4        2.88        3.78      1.27 o
  -7   5   4       44.90       43.08      1.99 o
  -6   5   4      111.30      107.65      2.92 o
  -5   5   4      375.75      374.58      5.79 o
  -4   5   4      240.52      224.32      4.14 o
  -3   5   4      277.92      254.98      4.90 o
  -2   5   4        1.54        1.20      1.00 o
  -1   5   4       18.89       20.16      1.62 o
   0   5   4      160.29      162.90      4.33 o
   1   5   4       17.25       12.41      1.34 o
   2   5   4       35.46       35.00      2.17 o
   3   5   4        3.87        1.35      1.29 o
   4   5   4        6.62        3.77      2.18 o
   5   5   4       11.50        6.81      1.87 o
   6   5   4       23.99       25.59      2.67 o
   7   5   4       16.55       17.90      2.55 o
   8   5   4      216.23      211.33      6.74 o
   9   5   4        8.13        7.38      2.23 o
  10   5   4       90.28       90.39      4.83 o
  11   5   4       32.47       28.64      4.02 o
  12   5   4        0.83        4.75      2.90 o
  13   5   4        1.47       -2.53      2.53 o
  14   5   4        0.21        0.09      2.90 o
  15   5   4        0.52        2.51      3.01 o
  16   5   4        0.57        3.21      3.21 o
 -17   6   4        0.21       -1.15      2.93 o
 -16   6   4        2.44       -1.14      3.34 o
 -15   6   4        5.47        3.14      2.23 o
 -14   6   4        3.18        1.85      2.07 o
 -13   6   4        6.38        4.27      2.14 o
 -12   6   4       22.01       28.37      4.14 o
 -11   6   4       36.91       39.88      3.37 o
 -10   6   4       21.17       22.55      3.88 o
  -9   6   4        0.17        1.62      1.66 o
  -8   6   4        0.34        0.40      1.62 o
  -7   6   4        1.68        1.07      1.70 o
  -6   6   4        0.23        2.26      1.48 o
  -5   6   4       57.15       57.20      3.11 o
  -4   6   4        1.11        1.96      1.53 o
  -3   6   4      141.96      136.52      4.59 o
  -2   6   4       32.34       37.54      2.42 o
  -1   6   4       47.22       44.80      2.57 o
   0   6   4       24.37       24.45      2.24 o
   1   6   4        2.92        3.76      1.62 o
   2   6   4       35.50       27.21      2.54 o
   3   6   4        0.21       -0.29      1.49 o
   4   6   4       36.62       37.01      3.22 o
   5   6   4        0.36        0.42      1.71 o
   6   6   4       75.78       69.18      4.14 o
   7   6   4        0.29        1.05      1.94 o
   8   6   4        1.99       -1.03      2.01 o
   9   6   4        8.18       10.66      2.82 o
  10   6   4        0.09        0.78      2.15 o
  11   6   4        1.91        1.77      2.43 o
  12   6   4        8.22        9.24      3.51 o
  13   6   4        1.28        8.18      3.86 o
  14   6   4        6.10        2.91      7.01 o
 -14   7   4        0.86        3.71      2.48 o
 -13   7   4        2.98        2.95      2.43 o
 -12   7   4        3.31        3.34      2.32 o
 -11   7   4        7.61       10.92      3.39 o
 -10   7   4        5.66        1.94      2.57 o
  -9   7   4        0.45        2.94      2.12 o
  -8   7   4        7.58        5.21      2.27 o
  -7   7   4       13.07       14.25      2.75 o
  -6   7   4        9.23        8.52      3.56 o
  -5   7   4       53.03       56.15      4.11 o
  -4   7   4       13.09       15.36      2.85 o
  -3   7   4        0.59        4.02      2.21 o
  -2   7   4       85.72       92.37      4.26 o
  -1   7   4        0.44       -0.50      2.05 o
   0   7   4       28.77       29.01      2.59 o
   1   7   4        0.05       -0.97      1.44 o
   2   7   4       28.74       29.31      2.99 o
   3   7   4        3.46        0.88      1.81 o
   4   7   4        1.42        3.26      1.98 o
   5   7   4        2.59       -0.18      1.95 o
   6   7   4        3.97        8.79      2.54 o
   7   7   4        2.09       -0.05      2.26 o
   8   7   4       15.88       20.41      3.41 o
   9   7   4        6.91        9.16      2.94 o
  10   7   4        9.65       10.74      4.12 o
  11   7   4        3.75        4.41      5.76 o
 -11   8   4        0.13       -0.65      3.05 o
 -10   8   4        0.26        0.26      3.04 o
  -9   8   4        2.09        3.91      4.38 o
  -8   8   4        0.16        1.33      2.93 o
  -7   8   4       14.99       20.75      3.41 o
  -6   8   4       14.33       18.24      3.28 o
  -5   8   4       14.03       16.49      3.19 o
  -4   8   4        0.16        0.24      2.43 o
  -3   8   4        3.90        1.75      4.50 o
  -2   8   4        3.09        2.88      4.55 o
  -1   8   4        2.04        1.95      2.49 o
   0   8   4        2.55        0.49      2.46 o
   1   8   4        0.06        2.82      2.58 o
   2   8   4       10.47       16.63      3.27 o
   3   8   4        1.08       -0.83      2.32 o
   4   8   4        0.99        4.27      5.92 o
   5   8   4        2.60       -2.14      8.14 o
   6   8   4        0.42       -0.31      3.42 o
   7   8   4       12.24        6.97      4.23 o
   8   8   4        1.85       -1.69      4.00 o
 -22   1   5        2.29        4.74      2.66 o
 -21   1   5        2.42        1.07      2.45 o
 -20   1   5       14.76        9.35      2.33 o
 -19   1   5       44.40       43.51      3.37 o
 -18   1   5        7.34        4.59      1.86 o
 -17   1   5        8.19        7.60      1.94 o
 -16   1   5       95.32       96.15      3.18 o
 -15   1   5       89.49       86.92      2.40 o
 -14   1   5       10.83        9.23      1.50 o
 -13   1   5        0.83        0.43      0.66 o
 -12   1   5        1.13       -0.38      0.59 o
 -11   1   5       18.47       22.07      1.06 o
 -10   1   5      276.81      278.98      3.52 o
  -9   1   5       66.26       71.99      1.41 o
  -8   1   5       19.43       25.70      1.20 o
  -7   1   5      112.58      120.77      1.55 o
  -6   1   5     1126.03     1150.50      8.97 o
  -5   1   5       68.26       81.73      1.16 o
  -4   1   5      750.95      785.44      6.60 o
  -3   1   5       96.29      107.26      1.38 o
  -2   1   5      522.88      537.99      4.87 o
  -1   1   5     2232.06     2305.35     18.38 o
   0   1   5      675.76      650.17      6.30 o
   1   1   5      137.15      155.14      2.21 o
   2   1   5        0.92        1.91      0.38 o
   3   1   5        1.52        2.58      0.46 o
   4   1   5      448.97      500.26      5.04 o
   5   1   5      335.06      325.83      3.51 o
   6   1   5        5.61        9.49      0.74 o
   7   1   5       35.04       35.93      1.23 o
   8   1   5       78.80       80.27      2.42 o
   9   1   5      405.49      375.03      5.48 o
  10   1   5       31.83       36.56      2.55 o
  11   1   5      116.07      113.81      4.23 o
  12   1   5       77.79       72.87      4.58 o
  13   1   5       39.66       39.04      3.55 o
  14   1   5       22.64       22.43      3.33 o
  15   1   5        5.57        7.39      4.95 o
  16   1   5        0.56        0.12      2.32 o
  17   1   5        4.81       10.11      3.15 o
  18   1   5        0.14        5.81      3.24 o
  19   1   5        0.40        2.28      5.03 o
 -22   2   5        2.29        6.10      2.89 o
 -21   2   5       33.69       33.02      3.41 o
 -20   2   5       17.16       18.80      2.74 o
 -19   2   5        0.20        2.81      2.65 o
 -18   2   5        8.06        6.80      2.01 o
 -17   2   5       54.83       48.33      3.16 o
 -16   2   5        0.94        1.85      1.08 o
 -15   2   5        1.51        1.47      1.04 o
 -14   2   5       21.42       22.41      1.34 o
 -13   2   5        0.68        0.02      0.75 o
 -12   2   5       27.17       27.92      1.30 o
 -11   2   5        4.77        3.51      0.71 o
 -10   2   5      156.96      155.73      2.29 o
  -9   2   5      138.28      141.35      2.21 o
  -8   2   5     1499.96     1520.72     12.80 o
  -7   2   5      127.57      119.74      1.78 o
  -6   2   5      462.96      471.02      4.38 o
  -5   2   5     1153.30     1122.94      8.06 o
  -4   2   5      740.56      764.30      5.69 o
  -3   2   5       25.02       19.56      0.68 o
  -2   2   5      690.68      722.21      6.17 o
  -1   2   5       47.91       56.87      1.16 o
   0   2   5      735.64      838.94      7.31 o
   1   2   5      644.44      661.67      5.63 o
   2   2   5        7.44        7.43      0.54 o
   3   2   5      382.68      351.36      3.55 o
   4   2   5      690.10      715.91      6.61 o
   5   2   5      136.20      141.93      2.67 o
   6   2   5      661.13      663.00      7.23 o
   7   2   5     1568.37     1486.38     16.76 o
   8   2   5       24.31       24.21      1.41 o
   9   2   5      627.84      618.61     10.18 o
  10   2   5       71.51       61.31      4.03 o
  11   2   5        6.11        5.25      2.14 o
  12   2   5       57.47       55.94      4.21 o
  13   2   5        3.04        3.86      2.21 o
  14   2   5       45.19       47.07      4.63 o
  15   2   5        1.02        2.11      2.34 o
  16   2   5        9.26       11.36      3.13 o
  17   2   5        8.33       12.66      3.59 o
  18   2   5       14.82       17.28      4.09 o
  19   2   5        8.69       -1.97      3.67 o
 -21   3   5        0.40        2.96      2.95 o
 -20   3   5        0.68        2.87      2.22 o
 -19   3   5        2.55        4.74      1.98 o
 -18   3   5        4.29        4.07      1.98 o
 -17   3   5        4.41        6.67      1.97 o
 -16   3   5       11.02        7.75      1.50 o
 -15   3   5       88.46       76.91      4.30 o
 -14   3   5        5.55        4.27      1.13 o
 -13   3   5        1.93        3.13      0.92 o
 -12   3   5        0.08       -0.48      0.72 o
 -11   3   5       15.40       17.51      1.12 o
 -10   3   5        2.97        4.36      0.75 o
  -9   3   5       16.72       15.67      0.89 o
  -8   3   5      199.82      201.98      2.59 o
  -7   3   5       65.76       57.91      1.35 o
  -6   3   5      783.81      746.13      6.37 o
  -5   3   5      418.98      425.88      3.91 o
  -4   3   5       25.15       23.92      1.23 o
  -3   3   5      213.24      241.18      2.81 o
  -2   3   5       14.80       19.25      0.85 o
  -1   3   5        7.06        4.88      0.74 o
   0   3   5      356.54      381.67      4.37 o
   1   3   5       30.88       32.54      1.07 o
   2   3   5       47.71       51.41      1.35 o
   3   3   5        1.80       -0.08      0.62 o
   4   3   5      242.61      225.14      5.02 o
   5   3   5       19.05       17.24      1.24 o
   6   3   5       41.60       44.64      1.97 o
   7   3   5       13.86       12.03      2.26 o
   8   3   5      217.90      222.94      5.75 o
   9   3   5       34.33       34.20      2.37 o
  10   3   5       60.94       53.30      4.02 o
  11   3   5       21.78       21.53      3.19 o
  12   3   5        3.07        2.92      2.62 o
  13   3   5       45.06       46.95      4.33 o
  14   3   5       15.15       18.80      3.54 o
  15   3   5       11.95       12.60      3.51 o
  16   3   5        0.28        2.91      2.93 o
  17   3   5        1.03       -2.75      2.75 o
  18   3   5        0.03        1.88      3.02 o
 -20   4   5        0.01        8.84      2.93 o
 -19   4   5        7.50       11.30      2.49 o
 -18   4   5       15.19       13.08      3.29 o
 -17   4   5        0.10        4.13      2.04 o
 -16   4   5       36.30       37.77      2.50 o
 -15   4   5       44.68       46.36      2.60 o
 -14   4   5        3.35        2.73      1.31 o
 -13   4   5        6.14        7.80      1.47 o
 -12   4   5        4.82        5.24      1.24 o
 -11   4   5       70.08       64.05      2.39 o
 -10   4   5        7.87        4.76      0.87 o
  -9   4   5      308.82      296.34      3.81 o
  -8   4   5        3.26        2.66      0.82 o
  -7   4   5        3.44        7.08      0.89 o
  -6   4   5       42.70       44.39      1.45 o
  -5   4   5       15.52       15.64      1.03 o
  -4   4   5      280.85      268.30      3.49 o
  -3   4   5       19.53       22.70      1.17 o
  -2   4   5       46.04       44.72      1.42 o
  -1   4   5      486.32      506.56      5.81 o
   0   4   5       51.47       47.25      1.55 o
   1   4   5       58.22       62.94      1.80 o
   2   4   5       82.63       86.84      2.08 o
   3   4   5       39.76       42.11      1.95 o
   4   4   5        5.17        7.00      1.41 o
   5   4   5        7.18        8.78      1.26 o
   6   4   5      139.46      146.69      4.91 o
   7   4   5        0.33       -0.44      1.41 o
   8   4   5      286.84      269.58      7.27 o
   9   4   5       28.50       27.64      3.44 o
  10   4   5        1.17        2.64      2.15 o
  11   4   5       25.88       25.10      3.57 o
  12   4   5       11.49       10.90      2.95 o
  13   4   5        1.14        1.59      2.80 o
  14   4   5        0.03       -0.56      3.31 o
  15   4   5        4.76        9.12      3.43 o
  16   4   5        0.74       -0.07      2.54 o
  17   4   5        2.95        6.13      5.35 o
 -19   5   5        6.11        5.60      2.65 o
 -18   5   5        1.84        6.28      2.47 o
 -17   5   5        0.05        0.47      2.13 o
 -16   5   5       14.82       18.67      3.87 o
 -15   5   5        6.72        8.99      2.42 o
 -14   5   5        0.07        0.57      1.51 o
 -13   5   5       15.56       13.98      2.03 o
 -12   5   5        0.01        0.82      1.56 o
 -11   5   5       45.36       38.38      2.09 o
 -10   5   5        0.72        1.94      1.08 o
  -9   5   5       10.22        8.17      1.30 o
  -8   5   5       11.80       14.08      1.29 o
  -7   5   5      110.38      111.50      2.98 o
  -6   5   5       76.96       72.41      2.47 o
  -5   5   5       19.51       22.94      1.58 o
  -4   5   5       12.72        9.25      1.40 o
  -3   5   5      597.38      597.70      7.46 o
  -2   5   5       49.21       48.37      1.96 o
  -1   5   5        3.59        0.75      1.07 o
   0   5   5        0.54        0.78      1.07 o
   1   5   5       50.05       45.20      2.90 o
   2   5   5        0.79       -0.10      1.16 o
   3   5   5       34.27       27.58      2.28 o
   4   5   5       11.79       13.86      1.94 o
   5   5   5       12.07       10.85      1.94 o
   6   5   5       25.99       25.62      2.68 o
   7   5   5       53.93       47.80      3.45 o
   8   5   5       39.55       37.59      4.12 o
   9   5   5       31.63       30.42      3.19 o
  10   5   5       79.87       85.29      8.28 o
  11   5   5       26.23       23.19      3.89 o
  12   5   5       17.62       21.05      3.81 o
  13   5   5        0.73        1.84      2.78 o
  14   5   5        0.61       -0.95      2.61 o
  15   5   5        0.33       -3.80      3.80 o
  16   5   5        1.52       -4.06      4.06 o
 -17   6   5        3.45        4.02      3.24 o
 -16   6   5        7.10        9.92      2.70 o
 -15   6   5        0.00       -0.10      2.10 o
 -14   6   5        3.08        1.35      2.05 o
 -13   6   5        3.81        6.08      2.26 o
 -12   6   5        1.85        3.83      3.65 o
 -11   6   5        0.87       -0.83      1.64 o
 -10   6   5        0.08        0.49      1.50 o
  -9   6   5        1.60        0.21      1.75 o
  -8   6   5       16.42       16.76      2.56 o
  -7   6   5       21.30       20.94      3.26 o
  -6   6   5        3.47        3.12      2.39 o
  -5   6   5        0.96        1.68      1.82 o
  -4   6   5       27.62       28.04      2.18 o
  -3   6   5       70.81       70.05      3.11 o
  -2   6   5        8.99       12.75      1.75 o
  -1   6   5       22.23       23.73      2.09 o
   0   6   5       15.28       13.14      1.95 o
   1   6   5       19.52       19.41      2.28 o
   2   6   5       27.09       26.72      2.58 o
   3   6   5       14.76       16.46      2.22 o
   4   6   5        9.11        9.96      2.21 o
   5   6   5       22.43       18.91      2.49 o
   6   6   5        2.78        0.08      1.73 o
   7   6   5       12.49       10.44      2.59 o
   8   6   5        8.07        4.90      2.23 o
   9   6   5        0.45       -1.07      2.04 o
  10   6   5        0.01        1.00      2.39 o
  11   6   5       20.78       30.02      4.59 o
  12   6   5       18.24       10.95      5.46 o
  13   6   5        1.00       -1.07      5.82 o
  14   6   5        2.36       -4.29      5.79 o
 -14   7   5        0.75       -2.14      2.14 o
 -13   7   5        0.19        0.09      2.22 o
 -12   7   5        2.53        4.69      2.47 o
 -11   7   5        0.89        5.70      2.43 o
 -10   7   5        1.11        2.66      3.26 o
  -9   7   5        0.18        0.53      1.98 o
  -8   7   5        0.89       -0.78      2.13 o
  -7   7   5       13.77       15.14      3.20 o
  -6   7   5        3.92        3.24      2.23 o
  -5   7   5       13.10        9.89      2.61 o
  -4   7   5        6.30        8.12      2.38 o
  -3   7   5        2.23        1.54      2.05 o
  -2   7   5       23.49       24.59      3.22 o
  -1   7   5        0.61        2.43      2.10 o
   0   7   5        4.66        3.59      2.06 o
   1   7   5        0.01        0.33      1.99 o
   2   7   5        2.66        0.91      2.89 o
   3   7   5        1.02       -2.71      2.71 o
   4   7   5        8.17        5.56      3.13 o
   5   7   5        4.71        2.95      3.27 o
   6   7   5        1.50       -0.99      4.28 o
   7   7   5        0.38        0.94      3.14 o
   8   7   5        3.24       -2.28      9.32 o
   9   7   5        2.57        2.71      3.67 o
  10   7   5        8.48        2.29      5.52 o
  11   7   5        0.13       -4.86      4.86 o
 -10   8   5        1.91        0.19      2.44 o
  -9   8   5        0.42        2.00      2.29 o
  -8   8   5        0.11        3.35      2.56 o
  -7   8   5        5.01       13.08      3.95 o
  -6   8   5        0.50        1.14      2.46 o
  -5   8   5       36.62       37.97      3.99 o
  -4   8   5        4.43        6.57      2.73 o
  -3   8   5        1.68        6.39      2.66 o
  -2   8   5        0.64        3.11      2.52 o
  -1   8   5       14.08       18.07      3.36 o
   0   8   5        0.20       -0.33      2.35 o
   1   8   5        0.68        1.34      2.39 o
   2   8   5        0.30       -1.60      2.38 o
   3   8   5        1.85        0.75      2.52 o
   4   8   5        0.24        2.84      3.56 o
   5   8   5        0.80       -4.23      7.77 o
   6   8   5        0.49       -0.95      3.65 o
   7   8   5        9.32       12.70      4.81 o
 -23   0   6        1.27       -1.40      3.67 o
 -22   0   6        3.45        4.62      3.61 o
 -21   0   6        0.24        1.65      2.80 o
 -20   0   6        0.24        3.05      2.79 o
 -19   0   6        1.21        3.42      3.09 o
 -18   0   6        5.29        4.15      2.59 o
 -17   0   6        1.10        2.46      2.33 o
 -16   0   6       13.55       15.07      2.18 o
 -15   0   6       39.60       42.73      2.20 o
 -14   0   6      102.10       93.49      3.37 o
 -13   0   6      230.83      235.15      4.84 o
 -12   0   6      204.36      209.95      3.50 o
 -11   0   6      543.17      531.38      8.81 o
 -10   0   6       86.80       85.46      2.11 o
  -9   0   6       10.61       10.87      0.75 o
  -8   0   6       89.10       96.78      1.68 o
  -7   0   6       11.56       14.94      0.85 o
  -6   0   6        0.00        0.64      0.38 o
  -5   0   6      472.48      441.73      9.78 o
  -4   0   6      185.73      197.96      4.61 o
  -3   0   6      337.14      322.97      6.33 o
  -2   0   6     2240.32     2203.10     41.69 o
  -1   0   6        0.95        2.83      1.55 o
   0   0   6     1202.53     1177.83     12.76 o
   1   0   6     1715.56     1768.67     18.79 o
   2   0   6     6800.74     7113.20     81.19 o
   3   0   6       15.63       23.70      1.02 o
   4   0   6        0.00        1.37      0.51 o
   5   0   6        9.38        7.89      0.95 o
   6   0   6        9.51       12.69      1.17 o
   7   0   6      148.79      161.58      4.11 o
   8   0   6      164.25      166.34      4.31 o
   9   0   6       10.45       19.18      1.98 o
  10   0   6        0.14        2.09      2.71 o
  11   0   6      255.80      235.93     11.18 o
  12   0   6       26.51       20.73      4.24 o
  13   0   6       48.90       51.69      5.97 o
  14   0   6        0.96        2.68      3.19 o
  15   0   6       76.51       78.17      7.67 o
  16   0   6        0.04       -2.36      3.31 o
  17   0   6       96.98      140.57     11.13 o
  18   0   6        0.76        2.80      4.71 o
 -23   1   6        0.35       -0.70      2.45 o
 -22   1   6        1.56       -0.18      2.31 o
 -21   1   6        0.35        2.63      2.11 o
 -20   1   6        0.59        0.79      1.83 o
 -19   1   6       19.44       20.55      2.56 o
 -18   1   6        4.82        2.99      1.72 o
 -17   1   6       57.37       63.55      2.71 o
 -16   1   6       17.77       20.65      1.77 o
 -15   1   6       32.47       35.19      1.95 o
 -14   1   6        1.97        2.46      0.82 o
 -13   1   6       68.14       72.01      2.07 o
 -12   1   6      113.82      115.49      2.09 o
 -11   1   6       30.76       29.50      1.08 o
 -10   1   6        5.18        3.87      0.58 o
  -9   1   6      289.62      303.13      3.42 o
  -8   1   6       10.57        9.97      0.56 o
  -7   1   6        3.44        2.15      0.34 o
  -6   1   6      140.23      151.65      1.98 o
  -5   1   6      143.79      144.03      1.83 o
  -4   1   6      853.11      857.59      7.20 o
  -3   1   6      154.99      142.81      1.50 o
  -2   1   6       21.74       25.51      0.86 o
  -1   1   6      163.08      143.64      2.78 o
   0   1   6       38.17       42.54      0.98 o
   1   1   6       78.48      104.26      1.78 o
   2   1   6      142.35      146.44      2.00 o
   3   1   6       68.79       59.88      1.29 o
   4   1   6      718.72      816.74      7.68 o
   5   1   6       25.57       33.29      1.18 o
   6   1   6        0.00       -0.30      0.59 o
   7   1   6       71.85       70.65      1.66 o
   8   1   6       76.21       77.33      2.24 o
   9   1   6        5.74        4.81      1.13 o
  10   1   6        1.46       -0.10      1.35 o
  11   1   6      129.17      117.54      5.32 o
  12   1   6        2.51        2.62      1.60 o
  13   1   6       10.09        7.94      2.63 o
  14   1   6        1.76        4.62      4.79 o
  15   1   6       19.84       20.00      3.54 o
  16   1   6       10.35       13.03      3.30 o
  17   1   6        3.81        4.08      2.84 o
  18   1   6        9.93        8.70      3.56 o
 -22   2   6        7.44        7.41      4.44 o
 -21   2   6        9.92        7.12      2.21 o
 -20   2   6        1.10        1.53      2.18 o
 -19   2   6        2.16        4.21      1.78 o
 -18   2   6        2.51        2.60      1.79 o
 -17   2   6       96.40      101.88      3.47 o
 -16   2   6       56.37       51.80      2.27 o
 -15   2   6        3.45        4.43      0.95 o
 -14   2   6        4.93        5.40      0.97 o
 -13   2   6      186.84      188.98      3.19 o
 -12   2   6        0.70        0.81      0.71 o
 -11   2   6        0.29        0.35      0.54 o
 -10   2   6       55.62       53.31      1.34 o
  -9   2   6       34.32       39.02      1.11 o
  -8   2   6      109.05      109.71      1.73 o
  -7   2   6      229.10      212.70      2.39 o
  -6   2   6     4243.35     4244.46     30.10 o
  -5   2   6      160.79      169.63      2.02 o
  -4   2   6       25.74       30.48      0.79 o
  -3   2   6      256.57      285.50      2.66 o
  -2   2   6     4379.53     4407.68     32.82 o
  -1   2   6       21.85       23.80      1.09 o
   0   2   6      103.56       91.80      1.63 o
   1   2   6       13.90       15.91      0.68 o
   2   2   6       87.92       93.92      1.52 o
   3   2   6       14.36       10.90      0.70 o
   4   2   6        1.47        0.92      0.49 o
   5   2   6      116.77      122.71      2.19 o
   6   2   6      330.70      323.86      4.34 o
   7   2   6      331.27      337.51      4.54 o
   8   2   6        0.63        0.41      0.79 o
   9   2   6      428.39      422.57     13.28 o
  10   2   6        1.34        1.55      1.57 o
  11   2   6       30.94       27.02      2.69 o
  12   2   6        0.13       -1.51      1.53 o
  13   2   6       39.80       38.55      3.27 o
  14   2   6        4.29        1.72      2.37 o
  15   2   6        3.88        3.72      2.52 o
  16   2   6        0.41        2.52      5.95 o
  17   2   6        9.05        7.01      3.30 o
 -21   3   6        3.54        0.66      3.63 o
 -20   3   6        0.40        3.73      3.00 o
 -19   3   6        2.85        4.44      1.96 o
 -18   3   6        1.09        2.54      1.67 o
 -17   3   6        4.60        5.80      1.55 o
 -16   3   6       15.19       12.31      1.69 o
 -15   3   6        1.36       -0.03      1.08 o
 -14   3   6       24.53       21.94      1.66 o
 -13   3   6        0.29       -0.14      0.79 o
 -12   3   6        0.00       -0.77      0.77 o
 -11   3   6       46.46       51.99      1.62 o
 -10   3   6        7.01        6.80      0.82 o
  -9   3   6       11.46       14.79      0.86 o
  -8   3   6      150.51      155.33      2.35 o
  -7   3   6        1.56        0.63      0.49 o
  -6   3   6        0.14       -0.26      0.45 o
  -5   3   6      137.50      140.65      2.08 o
  -4   3   6       40.66       42.82      1.24 o
  -3   3   6        5.82        5.48      0.61 o
  -2   3   6      218.32      213.76      2.76 o
  -1   3   6      314.15      360.82      3.96 o
   0   3   6       18.11       28.53      1.02 o
   1   3   6       27.13       31.73      1.02 o
   2   3   6      177.18      174.42      2.42 o
   3   3   6       16.85       16.40      0.89 o
   4   3   6       14.73       14.70      1.10 o
   5   3   6        1.79        2.86      0.77 o
   6   3   6      163.38      159.59      3.04 o
   7   3   6      502.64      510.18      6.90 o
   8   3   6      237.11      244.14      5.25 o
   9   3   6      135.13      137.09      3.79 o
  10   3   6        3.32        1.33      1.69 o
  11   3   6       17.40       15.77      2.44 o
  12   3   6        3.73        6.06      2.12 o
  13   3   6        0.17       -0.06      1.88 o
  14   3   6        3.52       -0.43      1.96 o
  15   3   6        3.75        5.57      2.47 o
  16   3   6        1.40        1.90      2.96 o
 -20   4   6       15.08       18.68      4.03 o
 -19   4   6        0.47        3.43      2.01 o
 -18   4   6       24.28       23.92      2.79 o
 -17   4   6        1.47        2.50      1.48 o
 -16   4   6        5.47        7.33      1.62 o
 -15   4   6       23.30       22.90      2.08 o
 -14   4   6        4.38        4.13      1.40 o
 -13   4   6        0.03        0.98      1.12 o
 -12   4   6       33.37       30.75      2.51 o
 -11   4   6       74.84       72.42      2.16 o
 -10   4   6       85.03       84.24      2.13 o
  -9   4   6       82.31       79.07      1.93 o
  -8   4   6      169.10      175.67      2.79 o
  -7   4   6     1379.01     1331.18     11.41 o
  -6   4   6        0.02        0.97      0.76 o
  -5   4   6       45.32       46.33      1.47 o
  -4   4   6        3.96        3.55      0.80 o
  -3   4   6      163.54      163.40      2.60 o
  -2   4   6       95.08      107.53      2.10 o
  -1   4   6      311.17      309.67      4.09 o
   0   4   6        0.06        0.06      0.64 o
   1   4   6      140.38      133.30      2.37 o
   2   4   6       67.08       62.76      1.78 o
   3   4   6       80.55       84.79      2.35 o
   4   4   6      264.90      257.38      4.23 o
   5   4   6      106.68      112.83      3.05 o
   6   4   6      647.87      651.98     11.01 o
   7   4   6        2.31        2.53      1.68 o
   8   4   6      146.82      153.61      4.38 o
   9   4   6       37.54       32.89      2.38 o
  10   4   6        1.95        0.62      1.77 o
  11   4   6        0.60       -0.69      1.89 o
  12   4   6        8.54       10.12      4.22 o
  13   4   6        0.68        1.01      2.23 o
  14   4   6       49.14       49.13      4.30 o
  15   4   6        1.33       -4.18      4.18 o
  16   4   6        1.74        1.58      4.35 o
 -19   5   6        2.39        8.34      3.16 o
 -18   5   6        1.03        2.06      2.47 o
 -17   5   6        2.35        3.14      1.80 o
 -16   5   6        3.09       -0.32      1.60 o
 -15   5   6        1.43        0.59      1.58 o
 -14   5   6       14.36       11.85      2.02 o
 -13   5   6        6.82        5.87      1.71 o
 -12   5   6        3.96        4.48      1.71 o
 -11   5   6        4.16        0.99      1.07 o
 -10   5   6        3.81        4.24      1.18 o
  -9   5   6        6.45        5.50      1.12 o
  -8   5   6       39.91       38.71      2.16 o
  -7   5   6        1.03        2.29      1.03 o
  -6   5   6       16.61       16.73      1.50 o
  -5   5   6       16.82       19.30      1.76 o
  -4   5   6       56.90       55.57      2.07 o
  -3   5   6        0.38        0.84      0.93 o
  -2   5   6        0.01       -0.85      0.85 o
  -1   5   6        3.22        1.26      1.10 o
   0   5   6       11.64        8.18      1.36 o
   1   5   6        0.38       -0.88      0.90 o
   2   5   6        2.12        2.91      1.22 o
   3   5   6        0.18        2.27      1.35 o
   4   5   6        1.05        0.32      1.30 o
   5   5   6       16.21       17.99      2.21 o
   6   5   6       11.35       10.49      2.05 o
   7   5   6       51.27       49.41      3.18 o
   8   5   6       36.70       38.44      3.07 o
   9   5   6        2.07        3.92      2.19 o
  10   5   6        0.49        2.79      2.19 o
  11   5   6        6.21        3.90      5.81 o
  12   5   6        0.02       -3.72      6.99 o
  13   5   6        5.16        0.60      5.01 o
  14   5   6        5.48       -0.39      4.80 o
  15   5   6        0.99       -4.47      4.47 o
 -17   6   6        0.80       -1.08      2.78 o
 -16   6   6        3.88        6.00      2.54 o
 -15   6   6       36.93       42.30      3.67 o
 -14   6   6        0.08       -0.48      1.92 o
 -13   6   6        0.38       -0.22      1.91 o
 -12   6   6        0.00       -1.29      1.81 o
 -11   6   6       11.45       13.85      2.11 o
 -10   6   6       38.84       41.83      2.95 o
  -9   6   6        2.08        1.76      1.65 o
  -8   6   6       53.86       48.97      3.08 o
  -7   6   6       38.75       54.77      3.64 o
  -6   6   6       22.23       23.49      4.43 o
  -5   6   6        1.77        1.25      1.77 o
  -4   6   6       41.53       49.79      5.02 o
  -3   6   6        5.29        2.62      1.83 o
  -2   6   6       39.17       35.93      3.18 o
  -1   6   6        2.24        2.61      1.54 o
   0   6   6       39.48       40.50      2.80 o
   1   6   6       10.62        8.45      2.15 o
   2   6   6       10.28        7.72      2.04 o
   3   6   6      119.52      116.97      4.44 o
   4   6   6        0.93        0.57      1.62 o
   5   6   6       44.76       45.68      3.26 o
   6   6   6        0.41       -1.96      1.96 o
   7   6   6       25.07       31.97      4.53 o
   8   6   6       10.46       11.74      3.72 o
   9   6   6        0.82       -1.07      3.24 o
  10   6   6        5.07        6.38      5.37 o
  11   6   6        9.91        7.13      5.97 o
  12   6   6        1.71       -4.41      4.68 o
  13   6   6        1.58       -4.62      4.62 o
 -14   7   6        0.05        1.19      2.55 o
 -13   7   6        0.01       -0.29      2.11 o
 -12   7   6       14.03       14.73      2.92 o
 -11   7   6       13.35       12.30      3.05 o
 -10   7   6        3.21        2.64      2.00 o
  -9   7   6        4.17        3.52      1.87 o
  -8   7   6        2.62        4.47      1.93 o
  -7   7   6        2.59        4.99      2.32 o
  -6   7   6        0.89       -2.32      2.68 o
  -5   7   6       26.03       26.88      3.33 o
  -4   7   6       19.27       12.74      2.73 o
  -3   7   6        0.00        0.98      2.03 o
  -2   7   6       16.13       23.42      3.41 o
  -1   7   6       30.69       29.04      3.44 o
   0   7   6        2.89        1.85      2.12 o
   1   7   6        4.44        5.38      2.48 o
   2   7   6       26.84       30.81      5.43 o
   3   7   6       48.39       40.71      5.59 o
   4   7   6       16.77       21.17      4.32 o
   5   7   6        5.29        0.14      2.94 o
   6   7   6        0.23        3.79      3.07 o
   7   7   6        2.13        3.97      3.38 o
   8   7   6        8.71       10.83      7.02 o
   9   7   6        7.18        2.83      3.63 o
  10   7   6        0.32        2.60      4.74 o
 -10   8   6        3.61        5.54      2.67 o
  -9   8   6        0.01       -0.99      2.27 o
  -8   8   6        1.15       -0.86      2.01 o
  -7   8   6        3.68        5.43      2.68 o
  -6   8   6        0.76       -2.07      2.07 o
  -5   8   6       18.21       13.95      3.08 o
  -4   8   6        4.73        9.20      2.87 o
  -3   8   6        8.56        7.51      2.79 o
  -2   8   6        0.07       -1.11      2.27 o
  -1   8   6        4.77        4.65      2.60 o
   0   8   6        0.11        0.19      2.29 o
   1   8   6        4.39       -1.36      2.42 o
   2   8   6        0.14       -1.34      2.31 o
   3   8   6        9.03        9.00      3.81 o
   4   8   6        2.75        6.22      3.86 o
   5   8   6        4.07        5.16      3.80 o
   6   8   6        0.01        1.48      3.86 o
 -23   1   7        1.59        2.51      2.30 o
 -22   1   7        0.86        0.70      2.10 o
 -21   1   7        1.80        2.40      3.02 o
 -20   1   7        1.80        3.30      1.79 o
 -19   1   7        0.65        3.76      1.72 o
 -18   1   7       17.53       23.65      2.44 o
 -17   1   7       30.85       31.18      2.07 o
 -16   1   7       48.37       53.29      1.88 o
 -15   1   7        0.40        1.36      0.94 o
 -14   1   7       32.04       28.64      1.34 o
 -13   1   7       35.55       38.30      1.32 o
 -12   1   7       54.72       61.09      1.53 o
 -11   1   7       85.86       86.28      1.67 o
 -10   1   7        8.18        7.79      0.65 o
  -9   1   7      181.07      183.27      2.27 o
  -8   1   7       24.75       24.92      0.68 o
  -7   1   7      343.18      354.37      3.79 o
  -6   1   7      474.03      439.29      4.65 o
  -5   1   7     2713.22     2719.69     27.14 o
  -4   1   7       35.00       29.28      1.07 o
  -3   1   7      112.49      134.37      1.70 o
  -2   1   7      213.47      222.62      3.13 o
  -1   1   7       71.38       72.61      1.23 o
   0   1   7       38.15       33.29      0.92 o
   1   1   7      286.45      270.19      3.02 o
   2   1   7     1615.32     1736.92     17.16 o
   3   1   7        7.51        8.72      0.70 o
   4   1   7       12.35       11.09      0.73 o
   5   1   7       98.47      109.20      1.98 o
   6   1   7       34.39       39.61      1.20 o
   7   1   7       55.35       56.12      1.59 o
   8   1   7        6.21        5.36      1.24 o
   9   1   7       26.25       26.21      1.75 o
  10   1   7      243.20      203.02      5.71 o
  11   1   7       10.04        8.07      1.81 o
  12   1   7       11.43       17.81      2.98 o
  13   1   7        3.09        5.75      2.45 o
  14   1   7        0.44       -0.52      2.22 o
  15   1   7       27.55       30.34      4.10 o
 -22   2   7        2.70        6.16      2.88 o
 -21   2   7        0.01        0.64      2.00 o
 -20   2   7       19.48       20.11      2.65 o
 -19   2   7       11.19        8.38      1.95 o
 -18   2   7       24.57       24.94      3.74 o
 -17   2   7        5.69        3.29      1.16 o
 -16   2   7       36.37       37.19      1.98 o
 -15   2   7        5.76        4.18      1.13 o
 -14   2   7       28.44       23.82      1.34 o
 -13   2   7       43.30       40.85      1.53 o
 -12   2   7       18.74       19.26      1.35 o
 -11   2   7        2.29        2.58      0.68 o
 -10   2   7        5.40        4.59      0.64 o
  -9   2   7      270.98      277.74      3.10 o
  -8   2   7      183.78      167.98      2.16 o
  -7   2   7      440.62      425.42      3.89 o
  -6   2   7     1012.62      957.70      7.53 o
  -5   2   7     1071.74     1068.77      8.25 o
  -4   2   7      358.31      380.62      3.53 o
  -3   2   7        1.39        5.44      0.58 o
  -2   2   7      164.35      176.38      2.28 o
  -1   2   7      380.04      406.20      4.78 o
   0   2   7      299.96      318.71      3.86 o
   1   2   7        5.24        2.17      0.43 o
   2   2   7       13.76       16.34      0.79 o
   3   2   7        2.26        2.95      0.57 o
   4   2   7      136.00      148.08      2.29 o
   5   2   7       58.12       58.36      1.97 o
   6   2   7       32.80       34.93      1.41 o
   7   2   7       98.01      102.68      3.75 o
   8   2   7      481.14      493.23      6.58 o
   9   2   7      279.06      270.41      8.91 o
  10   2   7        1.28        3.25      1.64 o
  11   2   7       38.27       38.20      3.04 o
  12   2   7       24.61       16.63      2.46 o
  13   2   7        0.02        0.84      1.71 o
  14   2   7        0.78        3.67      3.50 o
  15   2   7        1.91       -2.89      3.22 o
 -21   3   7        2.19        3.94      2.10 o
 -20   3   7        2.59        3.14      1.78 o
 -19   3   7       15.16       12.90      2.21 o
 -18   3   7        5.50        6.48      1.85 o
 -17   3   7       11.21       11.17      2.23 o
 -16   3   7        0.83        0.20      1.07 o
 -15   3   7       63.13       65.91      2.56 o
 -14   3   7        0.14       -0.63      0.83 o
 -13   3   7       31.01       31.06      1.61 o
 -12   3   7        6.47        5.94      0.97 o
 -11   3   7      319.03      308.46      5.70 o
 -10   3   7      540.01      519.62      5.29 o
  -9   3   7      580.06      552.39      5.23 o
  -8   3   7       67.02       66.18      1.50 o
  -7   3   7      327.29      318.66      3.41 o
  -6   3   7       94.91       99.30      1.67 o
  -5   3   7       38.06       40.87      1.14 o
  -4   3   7      582.58      566.57      5.58 o
  -3   3   7       12.74       17.02      0.92 o
  -2   3   7      151.04      144.43      2.50 o
  -1   3   7        0.06       -0.16      0.48 o
   0   3   7      225.96      228.12      3.15 o
   1   3   7      334.86      338.17      4.82 o
   2   3   7        6.57        7.03      0.72 o
   3   3   7       72.32       71.19      1.61 o
   4   3   7        2.21        2.11      0.70 o
   5   3   7      185.97      177.25      3.23 o
   6   3   7     1745.87     1725.24     16.87 o
   7   3   7      406.22      394.54      7.05 o
   8   3   7       98.71       96.55      3.18 o
   9   3   7       30.22       22.90      2.60 o
  10   3   7        7.26        8.49      2.11 o
  11   3   7       26.27       21.30      2.69 o
  12   3   7       15.44       17.20      2.65 o
  13   3   7        5.67        6.09      2.24 o
  14   3   7        8.80       13.06      4.47 o
 -20   4   7        1.71        5.72      2.35 o
 -19   4   7        2.63        5.98      2.86 o
 -18   4   7        3.53        3.91      1.82 o
 -17   4   7        0.01        0.47      1.35 o
 -16   4   7        0.94        1.61      1.33 o
 -15   4   7       10.91       11.44      1.76 o
 -14   4   7       22.88       22.44      1.82 o
 -13   4   7       18.84       17.65      1.62 o
 -12   4   7        0.01       -0.55      1.00 o
 -11   4   7        0.67        0.10      0.85 o
 -10   4   7        0.02       -0.74      0.74 o
  -9   4   7      111.79      109.98      2.38 o
  -8   4   7      439.66      422.44      5.05 o
  -7   4   7      385.17      378.09      4.38 o
  -6   4   7      301.97      293.81      4.10 o
  -5   4   7       13.29       14.10      1.01 o
  -4   4   7       25.14       26.12      1.18 o
  -3   4   7      122.43      134.16      2.25 o
  -2   4   7      142.87      147.36      2.50 o
  -1   4   7        0.02       -0.56      0.62 o
   0   4   7       22.25       21.71      1.12 o
   1   4   7        0.01        0.63      0.66 o
   2   4   7        9.83       10.18      1.04 o
   3   4   7       42.05       38.97      1.59 o
   4   4   7        3.25        2.18      1.19 o
   5   4   7      567.19      572.46      7.29 o
   6   4   7       14.01       18.59      2.43 o
   7   4   7       36.06       35.05      3.04 o
   8   4   7      138.74      140.01      4.26 o
   9   4   7        3.55        5.26      1.45 o
  10   4   7        0.55        0.56      1.85 o
  11   4   7        3.93        3.42      2.09 o
  12   4   7        3.00        8.59      4.53 o
  13   4   7        7.13        7.13      5.01 o
  14   4   7        5.73       -3.04      3.73 o
  15   4   7        0.02       -2.54      3.76 o
 -19   5   7        6.64       12.21      3.14 o
 -18   5   7        0.72        0.80      3.56 o
 -17   5   7        7.16        4.98      1.96 o
 -16   5   7        0.14       -0.46      3.03 o
 -15   5   7       13.17       14.72      2.17 o
 -14   5   7       10.76       15.65      2.16 o
 -13   5   7        0.02       -0.33      1.23 o
 -12   5   7        7.30        7.91      1.51 o
 -11   5   7        0.11        1.11      1.10 o
 -10   5   7        0.10        0.22      0.99 o
  -9   5   7       31.28       25.90      1.80 o
  -8   5   7        3.19        2.64      1.11 o
  -7   5   7       19.28       21.24      1.93 o
  -6   5   7      137.99      137.64      3.11 o
  -5   5   7       12.10       11.61      1.43 o
  -4   5   7       13.73       14.00      1.33 o
  -3   5   7        2.55        3.24      0.99 o
  -2   5   7       89.35       85.44      2.50 o
  -1   5   7       31.04       30.22      2.00 o
   0   5   7        2.56        2.82      1.02 o
   1   5   7       59.55       53.85      2.24 o
   2   5   7       16.55       19.85      2.06 o
   3   5   7        5.28        0.97      1.30 o
   4   5   7       18.71       19.42      2.18 o
   5   5   7        2.50        0.52      1.40 o
   6   5   7       11.30       11.93      1.71 o
   7   5   7        1.82        4.16      1.42 o
   8   5   7       18.00       20.29      2.60 o
   9   5   7       22.83       23.55      3.12 o
  10   5   7        0.10       -2.15      4.03 o
  11   5   7       52.01       53.93      8.08 o
  12   5   7        0.00       -0.51      4.44 o
  13   5   7        0.06        0.33      4.71 o
  14   5   7       13.05        6.41      5.49 o
 -17   6   7        2.54        4.24      2.46 o
 -16   6   7        0.06        0.05      2.43 o
 -15   6   7        0.16       -0.32      2.01 o
 -14   6   7        1.16        3.32      2.19 o
 -13   6   7        0.79        2.97      1.99 o
 -12   6   7        0.12       -0.27      1.62 o
 -11   6   7        1.49        3.10      1.76 o
 -10   6   7        0.59        1.36      1.60 o
  -9   6   7        3.46        3.73      1.73 o
  -8   6   7        0.01       -1.43      1.43 o
  -7   6   7        5.47        3.85      1.74 o
  -6   6   7       14.26       13.98      2.11 o
  -5   6   7       55.93       64.33      3.89 o
  -4   6   7        5.85        4.49      3.03 o
  -3   6   7        0.03       -1.51      1.51 o
  -2   6   7        0.02       -1.79      1.79 o
  -1   6   7        1.40        0.97      1.85 o
   0   6   7        6.47        8.73      2.84 o
   1   6   7        4.92        2.80      2.43 o
   2   6   7        0.08        0.03      2.46 o
   3   6   7       25.73       23.26      3.79 o
   4   6   7        2.91        7.09      3.10 o
   5   6   7        0.83       -2.29      2.29 o
   6   6   7        5.31        5.21      3.12 o
   7   6   7        0.12       -5.00      5.71 o
   8   6   7        0.01       -2.29      2.29 o
   9   6   7        0.26       -1.22      4.62 o
  10   6   7        2.12        1.64      5.16 o
  11   6   7        0.25       -0.03      4.80 o
  12   6   7        3.81        1.70      4.83 o
 -14   7   7        0.33       -1.01      2.20 o
 -13   7   7        2.75        4.15      2.39 o
 -12   7   7        0.13       -3.17      3.17 o
 -11   7   7        3.44        2.20      1.99 o
 -10   7   7        1.71        2.09      1.96 o
  -9   7   7        1.36        2.43      1.85 o
  -8   7   7       17.24       25.23      2.75 o
  -7   7   7        0.00       -0.33      1.76 o
  -6   7   7       21.20       22.02      2.71 o
  -5   7   7        7.08        4.51      2.62 o
  -4   7   7       16.46       20.56      3.10 o
  -3   7   7        0.33        0.22      1.91 o
  -2   7   7        2.70        3.08      2.12 o
  -1   7   7       30.54       24.91      3.31 o
   0   7   7        0.54       -0.51      2.02 o
   1   7   7        1.41        3.09      2.23 o
   2   7   7        0.00        1.99      3.02 o
   3   7   7        0.74        0.26      2.76 o
   4   7   7        1.38        1.26      3.13 o
   5   7   7        0.39       -1.30      3.92 o
   6   7   7        0.01       -1.88      3.04 o
   7   7   7        1.95        4.03      3.61 o
   8   7   7        1.32        0.75      2.21 o
   9   7   7        3.30        1.83      3.60 o
  10   7   7        0.40        3.61      5.46 o
 -10   8   7        0.08        0.53      2.95 o
  -9   8   7        0.01       -0.12      1.97 o
  -8   8   7       10.51       12.34      3.00 o
  -7   8   7        0.12        1.43      2.09 o
  -6   8   7        0.47        3.32      3.00 o
  -5   8   7        0.01       -1.13      2.01 o
  -4   8   7       16.53       21.52      4.86 o
  -3   8   7        5.00        8.12      2.75 o
  -2   8   7       15.19       16.97      3.28 o
  -1   8   7        0.22       -0.59      2.33 o
   0   8   7        0.00       -3.50      4.08 o
   1   8   7        0.03        0.25      2.40 o
   2   8   7        3.50        3.05      3.71 o
   3   8   7        0.04        1.71      3.46 o
   4   8   7        0.01       -3.23      5.04 o
   5   8   7        1.04        2.19      3.54 o
 -23   0   8        1.09       -2.30      2.30 o
 -22   0   8        4.72        5.64      3.28 o
 -21   0   8        2.32        3.44      5.44 o
 -20   0   8        6.23        3.85      4.40 o
 -19   0   8       31.08       30.50      6.68 o
 -18   0   8       60.84       61.09      4.67 o
 -17   0   8        1.20        2.82      1.63 o
 -16   0   8       23.71       21.32      1.84 o
 -15   0   8        5.13        3.55      1.31 o
 -14   0   8       47.98       53.38      4.81 o
 -13   0   8       95.18      101.81      2.56 o
 -12   0   8        0.02       -0.36      0.69 o
 -11   0   8       27.71       36.26      1.27 o
 -10   0   8       73.88       69.62      1.53 o
  -9   0   8      131.33      116.58      2.01 o
  -8   0   8       12.75        9.57      1.76 o
  -7   0   8     1260.71     1292.59     24.88 o
  -6   0   8       43.75       57.42      3.16 o
  -5   0   8      509.82      602.57     13.12 o
  -4   0   8      536.85      499.29     11.22 o
  -3   0   8      125.99      109.01      5.19 o
  -2   0   8        0.07       -0.24      0.55 o
  -1   0   8      127.78      122.84      2.59 o
   0   0   8      352.15      352.81      4.95 o
   1   0   8      144.66      177.93      2.91 o
   2   0   8       34.05       36.62      1.32 o
   3   0   8     1241.07     1356.81     17.01 o
   4   0   8        0.05        1.91      1.00 o
   5   0   8        0.57       -0.24      0.75 o
   6   0   8      163.80      139.76      3.83 o
   7   0   8       42.76       39.22      2.28 o
   8   0   8       26.57       26.42      2.04 o
   9   0   8       76.81       68.80      4.21 o
  10   0   8      115.02       97.32      6.92 o
  11   0   8        6.93       10.17      3.37 o
  12   0   8       73.93       59.71      6.20 o
  13   0   8        1.58        2.06      3.19 o
 -22   1   8        0.03        3.39      2.16 o
 -21   1   8        0.77        2.29      1.70 o
 -20   1   8       31.48       36.37      4.40 o
 -19   1   8        4.84        6.89      1.84 o
 -18   1   8        7.24        5.36      1.42 o
 -17   1   8        0.21        0.36      1.17 o
 -16   1   8       57.02       57.93      1.93 o
 -15   1   8       11.72       12.93      1.10 o
 -14   1   8       18.84       20.73      1.19 o
 -13   1   8       19.89       21.64      0.98 o
 -12   1   8        6.17        4.92      0.64 o
 -11   1   8        0.61        0.98      0.53 o
 -10   1   8        2.25        3.70      0.51 o
  -9   1   8      323.90      322.93      2.98 o
  -8   1   8      120.13      110.23      1.75 o
  -7   1   8       38.05       38.31      1.16 o
  -6   1   8      718.39      670.52     10.23 o
  -5   1   8     2934.78     2883.41     36.05 o
  -4   1   8       56.52       60.69      1.41 o
  -3   1   8        9.82       12.58      0.59 o
  -2   1   8      191.80      191.91      2.67 o
  -1   1   8      275.14      297.74      3.36 o
   0   1   8      315.76      312.22      3.33 o
   1   1   8      243.41      266.41      3.08 o
   2   1   8      365.84      410.28      5.07 o
   3   1   8      108.74      109.91      2.32 o
   4   1   8        0.64        0.84      0.53 o
   5   1   8      150.27      156.87      2.51 o
   6   1   8      490.05      490.64      5.48 o
   7   1   8        0.67        1.39      0.93 o
   8   1   8      114.01      105.53      3.02 o
   9   1   8      184.51      175.61      7.15 o
  10   1   8       12.47       14.29      3.21 o
  11   1   8       10.97       14.14      2.35 o
  12   1   8        5.84       12.11      2.78 o
  13   1   8        0.03        1.89      2.28 o
 -22   2   8        2.55       -0.45      2.11 o
 -21   2   8        0.60        2.71      1.79 o
 -20   2   8        4.68        7.72      1.98 o
 -19   2   8        8.23        6.03      2.70 o
 -18   2   8        1.03        0.51      1.16 o
 -17   2   8       14.80       15.43      1.59 o
 -16   2   8        7.39        8.23      1.12 o
 -15   2   8        1.22        1.37      0.84 o
 -14   2   8        0.20        0.27      0.77 o
 -13   2   8        0.82        2.03      0.88 o
 -12   2   8       25.19       27.22      1.17 o
 -11   2   8        5.42        5.06      0.95 o
 -10   2   8       34.85       37.99      1.11 o
  -9   2   8       12.56       11.63      0.70 o
  -8   2   8        7.08        7.86      0.60 o
  -7   2   8        9.33       11.82      0.61 o
  -6   2   8      241.81      255.49      2.58 o
  -5   2   8       61.15       60.46      1.12 o
  -4   2   8       20.46       29.51      0.76 o
  -3   2   8      155.63      149.43      1.90 o
  -2   2   8        2.77        3.68      0.50 o
  -1   2   8       10.58       10.80      0.67 o
   0   2   8      239.43      220.20      3.03 o
   1   2   8      378.34      347.56      4.26 o
   2   2   8        0.01       -0.13      0.46 o
   3   2   8       17.15       19.19      1.30 o
   4   2   8      444.68      453.19      4.87 o
   5   2   8       98.25      105.27      2.07 o
   6   2   8       73.91       72.63      2.01 o
   7   2   8       46.43       47.69      1.72 o
   8   2   8      217.53      211.91      3.83 o
   9   2   8       47.07       42.24      2.93 o
  10   2   8        2.58        1.84      1.45 o
  11   2   8        4.44        5.66      1.91 o
  12   2   8       37.50       26.03      3.23 o
 -21   3   8        1.06        0.52      3.63 o
 -20   3   8        0.61        3.24      1.95 o
 -19   3   8        0.00        0.35      1.64 o
 -18   3   8        2.38        2.87      1.35 o
 -17   3   8        0.71       -1.20      1.25 o
 -16   3   8       30.07       29.69      1.99 o
 -15   3   8        0.01       -0.01      1.07 o
 -14   3   8       62.30       65.65      2.08 o
 -13   3   8       60.81       60.83      2.09 o
 -12   3   8      133.10      129.92      2.66 o
 -11   3   8       17.32       17.59      1.22 o
 -10   3   8      137.52      138.10      2.45 o
  -9   3   8       16.17       17.34      1.00 o
  -8   3   8       41.20       41.57      1.20 o
  -7   3   8        0.13       -0.25      0.51 o
  -6   3   8       25.80       25.39      0.93 o
  -5   3   8        8.68        6.52      0.64 o
  -4   3   8       34.06       31.66      1.05 o
  -3   3   8      194.44      196.34      2.63 o
  -2   3   8        3.75        6.55      0.73 o
  -1   3   8      344.42      335.71      4.38 o
   0   3   8        7.38        7.02      0.76 o
   1   3   8      399.10      416.61      4.57 o
   2   3   8       35.93       40.61      1.40 o
   3   3   8      539.32      533.31      5.38 o
   4   3   8       89.07       94.83      2.46 o
   5   3   8        4.69        6.08      1.08 o
   6   3   8       45.84       50.17      2.05 o
   7   3   8        4.27        8.07      1.56 o
   8   3   8       28.47       27.57      3.29 o
   9   3   8       10.53       12.16      2.18 o
  10   3   8        1.17        0.50      1.65 o
  11   3   8        3.56        4.95      3.55 o
  12   3   8        2.86       -2.12      2.65 o
  13   3   8        4.06        9.43      3.94 o
 -20   4   8        0.08        0.76      3.17 o
 -19   4   8        0.94        4.81      1.84 o
 -18   4   8        1.19        2.49      1.49 o
 -17   4   8        4.30        2.68      1.41 o
 -16   4   8        0.63       -0.59      1.54 o
 -15   4   8        3.24        0.76      1.25 o
 -14   4   8       20.85       15.48      1.64 o
 -13   4   8        1.54        2.15      1.11 o
 -12   4   8       12.48       10.71      1.23 o
 -11   4   8        1.03        0.08      0.89 o
 -10   4   8       30.65       39.42      1.57 o
  -9   4   8        3.07        1.79      0.85 o
  -8   4   8       41.32       46.08      1.86 o
  -7   4   8       23.05       20.31      1.40 o
  -6   4   8      172.35      153.80      3.05 o
  -5   4   8       55.87       54.60      1.72 o
  -4   4   8        8.93        6.51      0.88 o
  -3   4   8        0.36        0.33      0.68 o
  -2   4   8        0.49       -0.75      0.75 o
  -1   4   8        3.57        5.06      0.94 o
   0   4   8       14.69       10.86      1.11 o
   1   4   8        5.31        5.93      1.05 o
   2   4   8       21.90       21.97      1.32 o
   3   4   8       10.12       14.18      1.54 o
   4   4   8        5.53        3.51      1.02 o
   5   4   8      274.19      279.34      5.01 o
   6   4   8        0.76       -0.34      1.13 o
   7   4   8      126.63      128.77      6.18 o
   8   4   8        0.29        1.60      1.41 o
   9   4   8        5.17       11.87      4.53 o
  10   4   8       13.52       16.85      5.10 o
  11   4   8        2.63        6.98      4.03 o
  12   4   8       10.97        8.77      4.32 o
  13   4   8        1.48       -3.22      3.22 o
  14   4   8        6.25        3.28      4.09 o
 -19   5   8        0.15        1.87      2.73 o
 -18   5   8        0.39        3.16      1.85 o
 -17   5   8        5.26        8.08      1.87 o
 -16   5   8        0.01        3.52      1.92 o
 -15   5   8        2.67        3.36      1.56 o
 -14   5   8        5.55        7.33      1.70 o
 -13   5   8        0.02        3.15      1.31 o
 -12   5   8        8.59        7.64      1.49 o
 -11   5   8        3.62        6.73      1.35 o
 -10   5   8       83.22       81.26      2.64 o
  -9   5   8        0.38        3.13      1.14 o
  -8   5   8        3.52        5.06      1.21 o
  -7   5   8       22.49       21.71      1.55 o
  -6   5   8       91.74       89.85      3.76 o
  -5   5   8       13.82       14.15      1.52 o
  -4   5   8       49.09       43.08      2.23 o
  -3   5   8        1.33       -0.04      0.97 o
  -2   5   8       60.84       56.02      2.57 o
  -1   5   8       16.86       20.05      2.08 o
   0   5   8       26.66       27.69      2.00 o
   1   5   8      147.89      134.68      3.78 o
   2   5   8        1.88        0.21      1.56 o
   3   5   8       16.93       19.03      3.60 o
   4   5   8       36.27       28.92      2.94 o
   5   5   8       78.38       81.84      6.69 o
   6   5   8        1.17        0.95      1.64 o
   7   5   8        0.12        0.02      1.83 o
   8   5   8        5.45       10.36      2.64 o
   9   5   8        0.15       -0.95      3.88 o
  10   5   8       11.12       21.62      6.11 o
  11   5   8        1.31       -1.04      4.00 o
  12   5   8        0.83        1.31      4.06 o
  13   5   8        0.12        3.25      4.12 o
  14   5   8        6.09        8.80      4.98 o
 -17   6   8        1.99        0.86      3.35 o
 -16   6   8        0.02        1.68      2.15 o
 -15   6   8        0.62       -1.62      1.88 o
 -14   6   8       16.87       19.23      2.94 o
 -13   6   8        4.51        0.42      1.92 o
 -12   6   8        0.05       -1.43      1.58 o
 -11   6   8        0.55        0.69      1.65 o
 -10   6   8       15.37       13.47      2.29 o
  -9   6   8        4.88        1.51      1.61 o
  -8   6   8        8.77        9.85      1.92 o
  -7   6   8        6.38        6.23      1.80 o
  -6   6   8       43.63       46.35      3.04 o
  -5   6   8       35.76       40.13      2.88 o
  -4   6   8        9.67        9.09      1.88 o
  -3   6   8        0.30        3.38      1.53 o
  -2   6   8        0.17       -0.36      1.37 o
  -1   6   8       29.61       29.61      2.91 o
   0   6   8        0.03       -1.41      1.41 o
   1   6   8       12.08        9.94      4.17 o
   2   6   8       36.27       27.58      3.13 o
   3   6   8        2.18       -1.11      2.58 o
   4   6   8       22.33       14.75      2.69 o
   5   6   8       18.43       19.68      2.92 o
   6   6   8        2.57        1.86      1.95 o
   7   6   8        2.18        4.54      2.19 o
   8   6   8       16.56       21.00      3.51 o
   9   6   8        2.13        6.62      5.07 o
  10   6   8        4.83        5.34      5.10 o
  11   6   8        5.54        8.62      5.31 o
  12   6   8        0.23        3.40      4.56 o
 -14   7   8        1.58        4.08      2.53 o
 -13   7   8        3.99        5.53      2.47 o
 -12   7   8        2.00        4.02      2.34 o
 -11   7   8        0.00        1.30      1.92 o
 -10   7   8        0.10        0.49      2.08 o
  -9   7   8        2.37        1.81      1.92 o
  -8   7   8        8.66       11.78      2.37 o
  -7   7   8        4.23        6.06      2.11 o
  -6   7   8        0.10       -0.61      1.67 o
  -5   7   8        5.40        4.83      1.98 o
  -4   7   8       34.03       36.17      3.14 o
  -3   7   8        7.01        9.07      2.18 o
  -2   7   8       16.66       15.98      2.53 o
  -1   7   8        0.76        1.78      1.76 o
   0   7   8       30.29       28.60      2.95 o
   1   7   8        4.81        3.11      2.24 o
   2   7   8        0.00        0.54      1.98 o
   3   7   8        2.88        3.11      4.24 o
   4   7   8        0.03       -1.82      1.82 o
   5   7   8        0.08       -2.72      2.72 o
   6   7   8        2.89        3.88      3.31 o
   7   7   8        0.01        1.06      2.25 o
   8   7   8        2.22        2.20      3.57 o
   9   7   8       14.44       30.21      7.81 o
  -9   8   8        0.17        1.90      2.13 o
  -8   8   8        0.60        0.48      2.11 o
  -7   8   8        0.00        1.09      2.07 o
  -6   8   8        3.93        3.50      4.21 o
  -5   8   8        1.10        0.85      1.98 o
  -4   8   8        6.47        6.48      2.57 o
  -3   8   8        6.36        2.90      2.20 o
  -2   8   8        0.28        0.49      2.16 o
  -1   8   8       21.07       17.79      2.84 o
   0   8   8        3.94        4.08      2.29 o
   1   8   8        0.09       -1.77      2.43 o
   2   8   8        0.06       -1.60      1.94 o
   3   8   8        3.82        3.56      3.23 o
   4   8   8        0.89        1.35      2.93 o
 -22   1   9        1.00        1.15      1.96 o
 -21   1   9        2.40        5.80      1.88 o
 -20   1   9        5.69        4.71      1.84 o
 -19   1   9       52.21       48.31      3.04 o
 -18   1   9        3.67        2.48      1.28 o
 -17   1   9        9.76        8.63      1.14 o
 -16   1   9        0.16        1.15      0.85 o
 -15   1   9       16.85       16.01      1.14 o
 -14   1   9       23.80       21.41      1.30 o
 -13   1   9       28.52       27.20      1.07 o
 -12   1   9        4.81        2.65      0.57 o
 -11   1   9      171.34      178.01      2.18 o
 -10   1   9        2.80        4.36      0.42 o
  -9   1   9        2.88        3.04      0.35 o
  -8   1   9       22.79       24.41      1.82 o
  -7   1   9       75.62       87.15      2.94 o
  -6   1   9      318.87      337.94      6.37 o
  -5   1   9       39.33       49.05      3.21 o
  -4   1   9      182.19      174.09      9.22 o
  -3   1   9      182.21      189.23      3.07 o
  -2   1   9      337.01      362.95      4.43 o
  -1   1   9      162.47      173.94      2.33 o
   0   1   9        2.47        0.14      0.41 o
   1   1   9        2.11        2.44      0.50 o
   2   1   9       24.24       22.49      0.92 o
   3   1   9       28.51       28.53      1.51 o
   4   1   9      426.79      420.41      4.80 o
   5   1   9       26.35       25.82      1.16 o
   6   1   9       27.21       24.31      1.32 o
   7   1   9      150.98      131.06      2.64 o
   8   1   9       25.88       25.44      1.77 o
   9   1   9        7.87        6.64      1.63 o
  10   1   9        0.18        0.26      1.29 o
 -22   2   9        0.06        3.46      2.19 o
 -21   2   9        3.15        2.56      1.96 o
 -20   2   9        0.02        4.10      1.78 o
 -19   2   9        1.63       -0.64      1.60 o
 -18   2   9        6.08        5.49      1.36 o
 -17   2   9        0.64        1.15      1.07 o
 -16   2   9       15.21       13.68      1.22 o
 -15   2   9       34.47       34.23      1.53 o
 -14   2   9        0.51       -0.73      0.73 o
 -13   2   9       61.83       60.37      1.75 o
 -12   2   9      184.00      186.34      2.73 o
 -11   2   9       13.34       15.83      0.90 o
 -10   2   9       72.62       72.23      1.68 o
  -9   2   9       20.37       21.04      0.81 o
  -8   2   9      245.99      234.59      2.57 o
  -7   2   9       41.27       41.04      0.95 o
  -6   2   9       31.03       29.14      0.79 o
  -5   2   9       10.50       13.54      0.56 o
  -4   2   9        8.25       12.40      0.76 o
  -3   2   9       72.95       72.11      1.27 o
  -2   2   9      411.35      421.52      4.39 o
  -1   2   9       86.08       85.90      1.72 o
   0   2   9       23.77       21.30      1.32 o
   1   2   9      271.62      270.15      3.19 o
   2   2   9        0.15       -0.02      0.43 o
   3   2   9      113.47      105.68      1.99 o
   4   2   9       15.46       16.88      1.01 o
   5   2   9      894.44      898.53      9.62 o
   6   2   9        2.93        3.30      0.96 o
   7   2   9        8.58        7.98      1.06 o
   8   2   9        3.94        2.30      2.03 o
   9   2   9        4.66        5.03      2.03 o
  10   2   9        1.64        2.27      2.89 o
  11   2   9       12.95       16.26      4.03 o
  12   2   9       30.33       43.90      5.28 o
 -21   3   9        1.84        1.61      2.02 o
 -20   3   9        3.56        4.18      1.97 o
 -19   3   9        0.26        1.98      1.54 o
 -18   3   9        0.11       -1.03      1.32 o
 -17   3   9        1.54        2.18      1.22 o
 -16   3   9        8.87        7.27      1.37 o
 -15   3   9        1.31        2.55      0.97 o
 -14   3   9        2.26        2.86      0.95 o
 -13   3   9       85.66       84.01      2.20 o
 -12   3   9       56.39       56.04      1.86 o
 -11   3   9       90.31       89.42      2.20 o
 -10   3   9     1015.07      984.70      9.15 o
  -9   3   9      411.27      386.82      4.41 o
  -8   3   9       14.85       15.55      0.92 o
  -7   3   9        5.90        6.81      0.72 o
  -6   3   9       16.83       20.37      0.88 o
  -5   3   9       70.66       74.70      1.50 o
  -4   3   9       31.32       29.80      1.04 o
  -3   3   9       34.62       41.00      1.22 o
  -2   3   9       41.02       34.96      1.22 o
  -1   3   9       55.36       56.44      1.55 o
   0   3   9       31.83       35.09      1.34 o
   1   3   9       86.38       70.83      2.41 o
   2   3   9      325.54      328.22      4.59 o
   3   3   9     1199.23     1182.79     12.15 o
   4   3   9      558.78      555.59      6.84 o
   5   3   9      132.88      142.30      3.03 o
   6   3   9      109.22      105.39      2.82 o
   7   3   9       25.04       21.18      2.44 o
   8   3   9       15.60       16.11      4.50 o
   9   3   9       27.11       32.45      5.52 o
  10   3   9        0.21       -0.98      2.36 o
  11   3   9        2.25        3.13      3.16 o
  12   3   9        0.08        4.41      3.25 o
  13   3   9       19.81       31.94      5.46 o
 -20   4   9        2.63        3.10      1.96 o
 -19   4   9        0.07        1.93      1.61 o
 -18   4   9        6.70       10.16      1.90 o
 -17   4   9        2.58        4.29      1.89 o
 -16   4   9        2.10        2.15      1.52 o
 -15   4   9        2.78        2.62      1.26 o
 -14   4   9        3.63        1.86      1.18 o
 -13   4   9        4.21        3.45      1.26 o
 -12   4   9       41.88       38.06      1.74 o
 -11   4   9      241.49      240.45      3.89 o
 -10   4   9       16.13       13.56      1.30 o
  -9   4   9        2.23        2.78      0.97 o
  -8   4   9       12.93       14.16      1.19 o
  -7   4   9       20.14       24.30      1.44 o
  -6   4   9       24.09       20.97      1.71 o
  -5   4   9       87.31       84.00      2.43 o
  -4   4   9        1.69        0.97      0.90 o
  -3   4   9       73.04       72.64      2.30 o
  -2   4   9        4.07        5.46      1.28 o
  -1   4   9       36.74       30.84      1.87 o
   0   4   9        0.93        0.52      0.90 o
   1   4   9       34.24       34.77      1.81 o
   2   4   9       35.30       38.74      1.93 o
   3   4   9        0.23        2.23      1.16 o
   4   4   9      486.08      492.76      8.75 o
   5   4   9       17.83       20.21      2.76 o
   6   4   9       95.84      106.42      5.22 o
   7   4   9        6.78        9.85      3.09 o
   8   4   9        0.22        1.46      3.13 o
   9   4   9        4.55       11.07      4.29 o
  10   4   9        2.13        7.34      3.97 o
  11   4   9       12.72       22.28      5.43 o
  12   4   9        1.60       12.14      4.53 o
  13   4   9        0.07        2.59      3.91 o
  14   4   9        0.97        5.49      4.06 o
 -19   5   9        3.44        1.43      2.89 o
 -18   5   9       26.79       39.01      3.01 o
 -17   5   9        0.81       -0.56      1.53 o
 -16   5   9        0.94        2.31      1.57 o
 -15   5   9        0.73        1.33      1.97 o
 -14   5   9       17.61       15.84      2.09 o
 -13   5   9        5.04        6.00      2.05 o
 -12   5   9        2.73        4.32      1.49 o
 -11   5   9       15.38       17.37      1.60 o
 -10   5   9       32.67       35.00      2.09 o
  -9   5   9       12.43       16.41      2.06 o
  -8   5   9       17.01       16.30      1.91 o
  -7   5   9        0.29        0.51      0.96 o
  -6   5   9       24.72       20.21      1.70 o
  -5   5   9      154.98      155.05      3.65 o
  -4   5   9       18.36       18.55      1.64 o
  -3   5   9       39.95       38.00      2.03 o
  -2   5   9       31.17       26.15      2.35 o
  -1   5   9       12.89        7.28      1.69 o
   0   5   9        0.75        3.17      1.25 o
   1   5   9        0.53        0.60      1.24 o
   2   5   9       58.26       59.21      4.48 o
   3   5   9       13.49       11.60      2.21 o
   4   5   9        1.89       -0.75      1.57 o
   5   5   9       24.96       24.93      2.81 o
   6   5   9        5.97        8.18      2.54 o
   7   5   9        2.03        3.91      2.30 o
   8   5   9        1.32        0.95      3.61 o
   9   5   9       10.92       19.51      5.73 o
  10   5   9       14.81       16.29      5.70 o
  11   5   9       19.45       31.32      6.83 o
  12   5   9        1.33        1.88      3.88 o
  13   5   9        2.36       14.38      5.10 o
 -16   6   9        0.65        2.18      1.98 o
 -15   6   9        5.25        5.32      2.07 o
 -14   6   9        0.01       -0.15      2.38 o
 -13   6   9        4.18        4.40      2.41 o
 -12   6   9        0.45       -1.93      1.93 o
 -11   6   9        0.11       -1.43      1.43 o
 -10   6   9        0.04       -0.40      1.52 o
  -9   6   9       11.99       11.55      2.11 o
  -8   6   9        0.03       -2.32      2.32 o
  -7   6   9        7.95        5.14      1.79 o
  -6   6   9        0.16       -1.14      1.40 o
  -5   6   9       16.04       18.95      2.27 o
  -4   6   9       25.92       22.21      2.44 o
  -3   6   9        2.71        3.20      1.57 o
  -2   6   9        2.31        0.69      1.75 o
  -1   6   9        4.01        6.20      1.88 o
   0   6   9       38.82       33.98      3.40 o
   1   6   9        0.00        0.33      1.76 o
   2   6   9        0.73        1.91      1.87 o
   3   6   9        1.72        4.52      2.03 o
   4   6   9        0.94        3.10      1.92 o
   5   6   9        1.58        0.58      1.97 o
   6   6   9        1.45        8.05      2.34 o
   7   6   9        0.49        0.72      2.40 o
   8   6   9        3.53       15.72      6.14 o
   9   6   9        4.29        4.00      4.74 o
  10   6   9        0.06        0.18      4.50 o
  11   6   9        0.35        1.10      4.15 o
 -13   7   9        0.27       -1.36      2.09 o
 -12   7   9        2.72        4.08      2.08 o
 -11   7   9        0.04        2.72      1.86 o
 -10   7   9        4.37        2.38      1.93 o
  -9   7   9        4.96        3.83      2.10 o
  -8   7   9        1.67        0.21      1.84 o
  -7   7   9        0.34        0.96      1.89 o
  -6   7   9       25.63       27.14      2.90 o
  -5   7   9        0.25       -0.15      1.73 o
  -4   7   9        0.05       -1.40      1.65 o
  -3   7   9       10.25        9.40      2.19 o
  -2   7   9        0.13        2.17      1.78 o
  -1   7   9        0.01       -0.17      1.71 o
   0   7   9        5.20        3.98      1.99 o
   1   7   9        0.01       -0.31      1.67 o
   2   7   9        1.13        0.26      2.09 o
   3   7   9        1.16       -0.29      2.10 o
   4   7   9        2.49        4.44      2.49 o
   5   7   9       12.52       13.31      2.91 o
   6   7   9        6.48       10.97      2.91 o
   7   7   9        0.10        5.04      2.58 o
   8   7   9        6.13        8.29      5.64 o
  -8   8   9        2.77        4.30      2.28 o
  -7   8   9       11.16       11.49      2.60 o
  -6   8   9        0.12       -1.73      2.02 o
  -5   8   9        6.53       10.03      2.56 o
  -4   8   9        0.18        0.72      2.03 o
  -3   8   9        0.66        0.57      1.98 o
  -2   8   9        0.71        3.16      2.79 o
  -1   8   9        1.08       -0.81      2.01 o
   0   8   9        9.05       10.80      2.54 o
   1   8   9        3.71        6.45      2.38 o
   2   8   9        0.27        2.05      2.18 o
 -22   0  10       11.78       19.18      3.76 o
 -21   0  10        5.19        8.97      2.89 o
 -20   0  10       14.34       16.72      3.86 o
 -19   0  10       24.75       26.30      7.34 o
 -18   0  10       14.53       18.29      2.21 o
 -17   0  10        0.39       -1.23      1.23 o
 -16   0  10        0.00       -0.26      1.05 o
 -15   0  10        0.40       -0.27      1.16 o
 -14   0  10        0.67        0.15      0.69 o
 -13   0  10        4.03        3.10      0.72 o
 -12   0  10        1.82        2.28      0.57 o
 -11   0  10       12.02       12.34      1.10 o
 -10   0  10      105.52      102.59      4.88 o
  -9   0  10      212.62      223.92      7.37 o
  -8   0  10      191.99      208.67      6.95 o
  -7   0  10        0.06       -0.63      1.21 o
  -6   0  10      383.92      412.53     18.34 o
  -5   0  10        0.30        1.58      1.52 o
  -4   0  10      204.58      193.81      8.14 o
  -3   0  10       29.00       24.93      3.07 o
  -2   0  10       78.75       72.06      4.53 o
  -1   0  10       23.98       28.67      1.07 o
   0   0  10       56.61       69.99      1.83 o
   1   0  10        2.69        4.99      0.79 o
   2   0  10      123.14      124.09      2.85 o
   3   0  10        7.13       10.13      1.12 o
   4   0  10       28.63       24.80      3.06 o
   5   0  10        1.09        1.20      1.90 o
   6   0  10       36.65       30.04      2.19 o
   7   0  10      486.08      387.02      9.90 o
   8   0  10       84.12       76.68      5.41 o
 -22   1  10        2.10        3.15      2.06 o
 -21   1  10        5.09        2.56      1.75 o
 -20   1  10        2.83        4.56      1.74 o
 -19   1  10       14.91       14.79      1.80 o
 -18   1  10        4.46        4.85      1.35 o
 -17   1  10        2.72        1.10      0.87 o
 -16   1  10        1.26        2.48      0.83 o
 -15   1  10       10.00       11.07      1.00 o
 -14   1  10        3.16        1.89      0.65 o
 -13   1  10       33.03       32.43      1.02 o
 -12   1  10       42.96       44.13      1.31 o
 -11   1  10        4.39        5.11      0.45 o
 -10   1  10       12.02       10.82      0.79 o
  -9   1  10        0.00       -0.82      0.89 o
  -8   1  10      139.34      142.53      4.02 o
  -7   1  10       78.63       75.50      4.01 o
  -6   1  10      330.88      327.05      6.42 o
  -5   1  10       38.74       44.08      2.50 o
  -4   1  10      197.64      192.69      5.82 o
  -3   1  10      139.01      143.76      4.21 o
  -2   1  10      378.66      369.24      4.10 o
  -1   1  10      252.75      245.95      3.35 o
   0   1  10      274.97      296.16      3.37 o
   1   1  10       91.20       92.47      1.71 o
   2   1  10       87.50       87.92      1.76 o
   3   1  10       16.30       20.75      1.40 o
   4   1  10        0.38        0.92      0.63 o
   5   1  10       14.97       15.19      1.17 o
   6   1  10       29.57       26.78      1.43 o
   7   1  10        1.42       -0.49      1.46 o
   8   1  10        0.73        0.16      1.27 o
   9   1  10      192.16      160.02      8.71 o
 -22   2  10        2.54        2.84      4.41 o
 -21   2  10        5.94        7.83      2.73 o
 -20   2  10        4.57        5.04      2.26 o
 -19   2  10       29.00       29.61      2.81 o
 -18   2  10       10.57       12.26      1.52 o
 -17   2  10        1.70        2.94      0.97 o
 -16   2  10        0.42        1.48      0.87 o
 -15   2  10       38.71       38.73      1.55 o
 -14   2  10       31.27       34.27      1.43 o
 -13   2  10       34.88       34.26      1.46 o
 -12   2  10      191.88      183.97      2.62 o
 -11   2  10        1.04        1.67      0.59 o
 -10   2  10        8.46        7.89      0.65 o
  -9   2  10      236.49      220.38      2.58 o
  -8   2  10      530.51      501.10      4.73 o
  -7   2  10       37.79       43.11      1.22 o
  -6   2  10        0.39        0.08      0.50 o
  -5   2  10      334.53      324.91      3.00 o
  -4   2  10      142.81      152.42      1.88 o
  -3   2  10        6.66        7.14      0.58 o
  -2   2  10        9.86       10.66      0.74 o
  -1   2  10       61.60       65.30      1.57 o
   0   2  10        1.55        1.16      0.57 o
   1   2  10        8.83       10.05      0.76 o
   2   2  10        0.53       -0.05      0.56 o
   3   2  10      798.44      777.88      8.46 o
   4   2  10       59.31       62.36      1.92 o
   5   2  10        7.46       10.47      1.17 o
   6   2  10      205.10      216.58      4.34 o
   7   2  10       83.97       75.06      2.78 o
   8   2  10        1.45       -0.36      2.45 o
   9   2  10        2.06        6.74      3.25 o
  10   2  10        9.99       16.94      4.03 o
  11   2  10        9.09       21.62      4.21 o
 -21   3  10        0.02        0.36      1.86 o
 -20   3  10        2.92        2.26      1.65 o
 -19   3  10        0.80       -0.26      1.49 o
 -18   3  10        0.27       -0.12      1.66 o
 -17   3  10        6.08        3.86      1.24 o
 -16   3  10       16.97       14.94      1.59 o
 -15   3  10       13.96       15.19      1.25 o
 -14   3  10        0.22        0.67      0.84 o
 -13   3  10        0.04       -0.24      0.82 o
 -12   3  10        0.21        0.48      0.80 o
 -11   3  10       97.03      106.96      3.18 o
 -10   3  10        3.45        2.84      0.80 o
  -9   3  10      509.31      503.79      5.29 o
  -8   3  10      102.44      101.20      1.87 o
  -7   3  10        3.81        4.41      0.69 o
  -6   3  10       30.40       33.12      1.13 o
  -5   3  10       87.37       91.37      1.96 o
  -4   3  10       14.45       15.88      0.99 o
  -3   3  10       23.89       25.20      1.16 o
  -2   3  10       76.81       78.28      1.91 o
  -1   3  10        6.30        5.44      0.93 o
   0   3  10        0.10       -0.54      0.66 o
   1   3  10        0.07       -0.93      0.93 o
   2   3  10      166.18      168.35      3.79 o
   3   3  10       30.40       30.39      1.83 o
   4   3  10      559.43      565.23      8.33 o
   5   3  10       82.31       86.84      3.17 o
   6   3  10       45.31       54.08      2.60 o
   7   3  10        6.06        5.99      1.77 o
   8   3  10        9.08        7.96      3.85 o
   9   3  10        0.07        2.06      3.07 o
  10   3  10        9.41        8.08      3.67 o
  11   3  10        8.96       12.62      4.18 o
  12   3  10        2.53        4.41      3.25 o
 -20   4  10        0.07        2.71      2.57 o
 -19   4  10        0.39        3.42      1.65 o
 -18   4  10       12.68       14.41      2.09 o
 -17   4  10       10.46       14.34      2.08 o
 -16   4  10        1.98        1.63      1.28 o
 -15   4  10        4.24        4.35      1.55 o
 -14   4  10        1.69       -0.60      1.12 o
 -13   4  10      116.96      119.32      2.82 o
 -12   4  10       79.71       78.01      2.28 o
 -11   4  10        5.16        3.56      1.01 o
 -10   4  10       61.16       59.84      1.89 o
  -9   4  10       25.55       26.85      1.61 o
  -8   4  10        3.53        2.99      1.01 o
  -7   4  10        7.24        6.95      1.09 o
  -6   4  10        1.88        2.39      0.98 o
  -5   4  10        1.10       -0.03      1.04 o
  -4   4  10      107.33       96.73      2.61 o
  -3   4  10       43.66       42.26      1.86 o
  -2   4  10      182.12      174.58      3.98 o
  -1   4  10        6.91        4.95      1.22 o
   0   4  10       42.91       44.15      1.97 o
   1   4  10       84.60       83.75      2.67 o
   2   4  10       57.84       62.80      2.39 o
   3   4  10      208.71      231.36      5.50 o
   4   4  10       42.59       40.02      2.50 o
   5   4  10        7.29       15.20      2.71 o
   6   4  10       11.68       13.49      2.59 o
   7   4  10        1.46       -0.13      1.95 o
   8   4  10       12.38       13.81      4.92 o
   9   4  10        6.86       10.38      4.50 o
  10   4  10        0.09        3.46      3.67 o
  11   4  10       55.74       79.99      8.77 o
  12   4  10        0.01        8.50      4.44 o
  13   4  10        3.14       10.08      4.12 o
 -18   5  10        0.13        1.79      2.70 o
 -17   5  10        1.01        1.92      1.55 o
 -16   5  10        0.37        1.86      1.84 o
 -15   5  10        0.23        0.69      1.41 o
 -14   5  10        0.24        2.73      1.54 o
 -13   5  10        0.06        1.21      1.32 o
 -12   5  10        0.92        0.89      1.24 o
 -11   5  10        2.96        4.61      1.30 o
 -10   5  10       17.61       20.67      1.80 o
  -9   5  10        3.40        4.33      1.28 o
  -8   5  10       27.25       31.12      1.96 o
  -7   5  10       24.35       24.65      1.80 o
  -6   5  10        8.54        4.81      1.23 o
  -5   5  10        1.41        0.68      1.13 o
  -4   5  10       11.19        9.77      1.45 o
  -3   5  10       16.53       14.89      1.57 o
  -2   5  10        4.61        1.84      1.26 o
  -1   5  10        2.17        3.58      1.32 o
   0   5  10        6.18        6.80      1.47 o
   1   5  10        0.01        1.07      1.30 o
   2   5  10       20.99       24.94      3.73 o
   3   5  10        6.96        8.94      2.12 o
   4   5  10       23.42       25.71      2.93 o
   5   5  10       17.74       18.49      3.18 o
   6   5  10        1.71        4.41      2.36 o
   7   5  10        0.02       -1.04      2.68 o
   8   5  10        9.06       13.45      5.34 o
   9   5  10        6.79       14.32      5.55 o
  10   5  10        0.45       -0.72      3.40 o
  11   5  10        3.39        4.15      4.12 o
  12   5  10        1.73        2.77      3.79 o
 -16   6  10        0.01       -1.39      1.73 o
 -15   6  10        0.00        2.05      1.80 o
 -14   6  10        1.46        1.93      1.88 o
 -13   6  10        0.06        1.93      1.87 o
 -12   6  10        0.17       -1.35      1.71 o
 -11   6  10        8.21       12.48      2.19 o
 -10   6  10        3.13        2.22      1.64 o
  -9   6  10       33.93       35.56      2.81 o
  -8   6  10       10.68        9.23      1.93 o
  -7   6  10        0.49        0.99      1.59 o
  -6   6  10        9.83       10.89      2.01 o
  -5   6  10       14.62        9.03      2.30 o
  -4   6  10        4.10        5.38      1.73 o
  -3   6  10        3.76        5.12      1.74 o
  -2   6  10        0.13       -1.40      1.40 o
  -1   6  10        9.99        7.04      1.92 o
   0   6  10        1.25       -1.75      1.75 o
   1   6  10        0.10       -0.46      1.80 o
   2   6  10        0.76        2.43      1.95 o
   3   6  10       15.25       13.86      2.67 o
   4   6  10        0.03        1.82      2.01 o
   5   6  10       12.56       16.19      2.88 o
   6   6  10       28.97       34.34      4.28 o
   7   6  10       15.13       19.00      6.29 o
   8   6  10       33.50       42.95      8.17 o
   9   6  10        0.21       -1.70      3.49 o
  10   6  10        0.07        7.84      4.86 o
 -13   7  10        2.01        2.76      2.13 o
 -12   7  10        0.35        2.37      1.86 o
 -11   7  10        0.51        1.31      2.09 o
 -10   7  10        0.71        1.46      1.84 o
  -9   7  10        0.32       -1.08      1.77 o
  -8   7  10        5.52        6.15      2.09 o
  -7   7  10       32.49       47.95      5.43 o
  -6   7  10        0.53       -0.93      2.01 o
  -5   7  10       28.20       34.73      3.17 o
  -4   7  10       20.71       21.19      2.71 o
  -3   7  10        3.88        3.70      2.00 o
  -2   7  10        0.01       -0.55      1.72 o
  -1   7  10        2.40        2.47      1.92 o
   0   7  10       22.28       24.84      2.94 o
   1   7  10        3.51        2.03      1.93 o
   2   7  10        1.82        1.46      2.25 o
   3   7  10        6.05        6.67      2.53 o
   4   7  10        2.68        5.97      2.60 o
   5   7  10        2.47        3.24      2.57 o
   6   7  10       19.14       18.48      4.70 o
  -6   8  10        0.31       -1.28      1.98 o
  -5   8  10        0.24       -0.69      2.04 o
  -4   8  10        2.10        0.73      2.12 o
  -3   8  10        0.07        0.50      2.06 o
  -2   8  10        0.10        4.05      2.20 o
  -1   8  10        0.06        0.80      2.14 o
   0   8  10        0.02        1.58      2.66 o
 -22   1  11        2.04       -0.34      1.71 o
 -21   1  11        0.12       -1.09      2.55 o
 -20   1  11        0.24        0.83      1.36 o
 -19   1  11        1.66        0.09      1.21 o
 -18   1  11       14.29       13.86      1.25 o
 -17   1  11       13.65       12.24      1.25 o
 -16   1  11        2.90        2.86      0.83 o
 -15   1  11        0.98       -0.03      0.96 o
 -14   1  11        0.79        0.29      0.50 o
 -13   1  11       27.95       29.98      1.63 o
 -12   1  11       31.12       32.26      1.35 o
 -11   1  11        0.54        0.10      0.59 o
 -10   1  11       36.46       39.72      2.79 o
  -9   1  11       44.45       38.39      2.84 o
  -8   1  11      103.98      109.36      3.65 o
  -7   1  11        0.45        0.44      1.00 o
  -6   1  11        2.97        2.58      1.35 o
  -5   1  11       17.65       18.78      2.20 o
  -4   1  11        4.06        6.23      1.61 o
  -3   1  11       23.75       22.87      2.29 o
  -2   1  11      212.47      205.46      3.29 o
  -1   1  11        0.32        0.29      0.48 o
   0   1  11      498.72      517.91      5.33 o
   1   1  11      198.53      205.56      2.83 o
   2   1  11        0.56       -0.59      0.59 o
   3   1  11        1.09       -0.54      1.01 o
   4   1  11        0.80        0.54      0.94 o
   5   1  11       19.94       18.03      1.58 o
   6   1  11       32.49       29.92      1.89 o
   7   1  11        7.27        1.98      3.62 o
   8   1  11       13.34       11.63      3.40 o
   9   1  11        3.16        8.05      3.07 o
 -22   2  11        1.17        6.11      2.74 o
 -21   2  11        0.51        5.46      1.92 o
 -20   2  11        1.67        3.01      2.39 o
 -19   2  11        0.23        1.79      1.18 o
 -18   2  11        3.30        3.63      1.20 o
 -17   2  11       17.09       19.60      1.35 o
 -16   2  11       37.90       34.54      1.54 o
 -15   2  11       59.27       60.28      1.83 o
 -14   2  11       80.60       80.00      1.95 o
 -13   2  11       16.50       19.89      0.90 o
 -12   2  11       39.83       39.92      1.15 o
 -11   2  11       17.18       16.52      1.04 o
 -10   2  11        0.02        0.66      0.56 o
  -9   2  11      254.74      232.07      3.59 o
  -8   2  11      188.65      178.73      2.91 o
  -7   2  11       21.28       19.63      0.96 o
  -6   2  11        9.81        6.72      0.77 o
  -5   2  11        2.95        2.62      0.67 o
  -4   2  11       78.95       71.69      1.63 o
  -3   2  11       34.35       38.96      1.25 o
  -2   2  11      184.61      184.03      3.79 o
  -1   2  11      183.24      171.31      3.24 o
   0   2  11      327.45      320.61      4.83 o
   1   2  11      373.90      351.59      4.59 o
   2   2  11      289.79      279.83      4.86 o
   3   2  11        1.15        1.58      0.99 o
   4   2  11       86.67       83.15      2.60 o
   5   2  11       42.47       43.93      2.06 o
   6   2  11       65.59       68.77      2.77 o
   7   2  11        0.46        2.03      2.74 o
   8   2  11        7.54        8.92      3.25 o
   9   2  11        0.05        6.41      3.10 o
  10   2  11        2.13        3.55      2.57 o
 -21   3  11        6.53        9.16      2.33 o
 -20   3  11        1.12        0.24      2.16 o
 -19   3  11        0.01       -0.56      1.31 o
 -18   3  11        4.03        5.96      1.84 o
 -17   3  11        0.10        0.44      1.69 o
 -16   3  11        0.28        2.15      0.99 o
 -15   3  11        2.96        3.88      0.96 o
 -14   3  11       39.05       38.91      1.60 o
 -13   3  11       99.20       97.77      2.30 o
 -12   3  11       28.52       24.82      1.29 o
 -11   3  11        0.16       -0.32      0.72 o
 -10   3  11       35.32       35.82      1.47 o
  -9   3  11       16.98       21.29      0.99 o
  -8   3  11        0.07        0.82      0.66 o
  -7   3  11        1.37        0.62      0.60 o
  -6   3  11      105.20      102.00      1.88 o
  -5   3  11       19.73       17.70      1.47 o
  -4   3  11       39.78       35.67      1.57 o
  -3   3  11       43.79       41.75      1.83 o
  -2   3  11        4.32        3.74      1.07 o
  -1   3  11        8.74        6.88      1.14 o
   0   3  11       32.23       33.39      2.12 o
   1   3  11       51.45       54.57      2.22 o
   2   3  11      149.25      147.65      3.60 o
   3   3  11       47.25       47.52      2.22 o
   4   3  11      135.44      128.73      3.47 o
   5   3  11       74.25       76.83      3.11 o
   6   3  11        1.02        0.35      1.44 o
   7   3  11        3.18        0.84      3.04 o
   8   3  11        0.12        2.65      3.10 o
   9   3  11        7.95        9.90      3.88 o
  10   3  11        4.23        8.95      3.88 o
  11   3  11        3.45        7.81      3.58 o
 -20   4  11        2.58        6.56      3.10 o
 -19   4  11        3.55        2.69      1.98 o
 -18   4  11        1.71        1.68      1.47 o
 -17   4  11        0.15       -0.94      1.24 o
 -16   4  11        0.01        2.04      1.20 o
 -15   4  11       27.77       28.44      1.97 o
 -14   4  11       10.65       10.59      1.46 o
 -13   4  11        3.63        4.46      1.08 o
 -12   4  11        9.07        6.68      1.09 o
 -11   4  11        0.59       -0.85      0.85 o
 -10   4  11        0.17       -0.27      0.84 o
  -9   4  11      108.96      106.17      2.42 o
  -8   4  11       75.59       74.29      2.22 o
  -7   4  11        2.26        2.01      0.95 o
  -6   4  11       17.22       16.65      1.92 o
  -5   4  11       21.59       23.33      1.49 o
  -4   4  11       10.36       13.77      1.73 o
  -3   4  11        4.70        1.14      0.96 o
  -2   4  11       59.41       60.25      2.45 o
  -1   4  11        0.11       -0.88      0.88 o
   0   4  11        6.02        4.70      1.37 o
   1   4  11      311.54      312.55      8.79 o
   2   4  11        0.99        1.33      1.33 o
   3   4  11      108.88      107.34      4.43 o
   4   4  11        1.42        2.41      2.05 o
   5   4  11       13.30       16.30      2.82 o
   6   4  11       21.12       21.50      3.02 o
   7   4  11       48.37       58.04      7.61 o
   8   4  11        5.34        9.13      4.21 o
   9   4  11        4.65        1.01      3.46 o
  10   4  11        5.12        5.79      4.03 o
  11   4  11        5.57       10.11      4.41 o
  12   4  11        7.72       14.70      4.80 o
 -18   5  11        0.04        0.06      2.99 o
 -17   5  11        8.79        9.09      1.93 o
 -16   5  11        6.92        4.90      1.72 o
 -15   5  11        0.24        2.76      1.83 o
 -14   5  11        5.26        4.04      1.54 o
 -13   5  11        0.01       -1.05      1.46 o
 -12   5  11       27.29       29.88      2.22 o
 -11   5  11        9.88        9.34      1.74 o
 -10   5  11        8.25        5.34      1.69 o
  -9   5  11       13.95       15.69      1.65 o
  -8   5  11       23.68       27.56      1.87 o
  -7   5  11        0.00       -0.19      1.33 o
  -6   5  11        0.02        1.60      1.11 o
  -5   5  11        2.88        6.04      1.65 o
  -4   5  11       31.64       29.31      2.20 o
  -3   5  11        2.01        2.83      1.29 o
  -2   5  11        6.78        5.41      1.42 o
  -1   5  11      114.08      115.44      3.64 o
   0   5  11       16.56       18.90      2.19 o
   1   5  11       24.24       23.52      2.83 o
   2   5  11       54.36       60.07      3.93 o
   3   5  11       25.04       20.47      3.41 o
   4   5  11        4.79        1.29      4.68 o
   5   5  11       13.21       16.30      5.44 o
   6   5  11        0.62       -0.76      2.71 o
   7   5  11        0.03        4.24      4.18 o
   8   5  11        6.82       10.26      5.19 o
   9   5  11        5.51       12.29      5.07 o
  10   5  11        0.14        3.79      4.35 o
  11   5  11        0.43        6.20      4.32 o
 -15   6  11        0.25       -0.91      1.78 o
 -14   6  11        0.04       -1.83      1.83 o
 -13   6  11        3.37        3.33      1.98 o
 -12   6  11        2.44        1.99      1.78 o
 -11   6  11        4.62        2.27      1.79 o
 -10   6  11        0.35        4.14      1.92 o
  -9   6  11        4.06        5.94      1.85 o
  -8   6  11        0.09       -1.01      1.79 o
  -7   6  11        2.23        1.47      1.59 o
  -6   6  11        2.86        4.25      1.92 o
  -5   6  11       19.35       20.93      2.39 o
  -4   6  11        9.30        6.79      1.81 o
  -3   6  11        2.80        3.35      1.60 o
  -2   6  11        0.17       -1.47      1.47 o
  -1   6  11        4.42        5.42      1.88 o
   0   6  11        6.33        8.38      2.43 o
   1   6  11        0.58        2.64      2.01 o
   2   6  11        0.27       -1.21      1.90 o
   3   6  11        0.27        1.15      1.96 o
   4   6  11        5.33        5.14      2.86 o
   5   6  11        2.42        6.53      2.75 o
   6   6  11        0.87       -0.34      6.17 o
   7   6  11        0.34        4.92      4.77 o
   8   6  11        7.00       12.35      5.55 o
   9   6  11        1.52        4.56      4.59 o
 -12   7  11        0.13        1.82      1.80 o
 -11   7  11        2.48        0.37      2.35 o
 -10   7  11        4.77        6.42      2.07 o
  -9   7  11        0.07       -0.22      1.70 o
  -8   7  11        1.05        0.71      1.74 o
  -7   7  11       16.10       16.20      2.51 o
  -6   7  11        1.07        0.83      1.78 o
  -5   7  11        0.12       -1.72      1.72 o
  -4   7  11        4.79        5.12      2.11 o
  -3   7  11        0.07        4.00      1.95 o
  -2   7  11        1.53        2.14      2.66 o
  -1   7  11        5.55        7.07      2.27 o
   0   7  11        3.91        5.93      2.18 o
   1   7  11        3.88        7.48      2.22 o
   2   7  11        0.36        1.07      3.08 o
   3   7  11        0.67        3.49      2.41 o
   4   7  11        1.97        5.85      2.76 o
   5   7  11        4.06        5.43      2.99 o
 -22   0  12       22.97       12.86      2.77 o
 -21   0  12        1.43        4.92      2.24 o
 -20   0  12        1.09        0.72      1.62 o
 -19   0  12       14.96       14.19      5.76 o
 -18   0  12        2.70        2.63      1.27 o
 -17   0  12        9.44       10.44      1.74 o
 -16   0  12       13.60       14.22      1.76 o
 -15   0  12        0.66        3.41      1.29 o
 -14   0  12       83.41       83.27      2.83 o
 -13   0  12       27.36       27.76      1.65 o
 -12   0  12        0.00       -0.78      0.78 o
 -11   0  12       49.83       44.63      5.50 o
 -10   0  12       25.69       26.72      4.13 o
  -9   0  12      507.09      529.28     13.62 o
  -8   0  12      250.49      247.47      8.27 o
  -7   0  12      126.46      111.71      5.27 o
  -6   0  12        7.37        8.98      2.68 o
  -5   0  12       19.37       22.88      3.34 o
  -4   0  12      136.08      141.05      7.34 o
  -3   0  12        4.23        4.89      2.06 o
  -2   0  12       30.56       33.84      1.66 o
  -1   0  12       21.29       20.91      1.60 o
   0   0  12       32.73       37.34      1.83 o
   1   0  12      348.38      345.69      6.54 o
   2   0  12        1.24        3.04      1.23 o
   3   0  12       33.81       39.80      2.73 o
   4   0  12      465.53      464.54     15.30 o
   5   0  12       51.97       49.24      4.83 o
   6   0  12       92.33       79.19      6.05 o
   7   0  12       35.20       26.22      4.21 o
 -22   1  12        0.13       -1.04      1.42 o
 -21   1  12        4.44        5.09      1.64 o
 -20   1  12        0.75        1.40      1.16 o
 -19   1  12        0.00       -1.00      1.00 o
 -18   1  12        0.04        0.01      0.78 o
 -17   1  12        0.00       -0.93      0.93 o
 -16   1  12       14.82       17.08      1.65 o
 -15   1  12       46.19       43.42      1.95 o
 -14   1  12       28.51       27.08      1.53 o
 -13   1  12        6.62        8.76      1.06 o
 -12   1  12       22.93       20.13      0.99 o
 -11   1  12       29.58       28.18      1.61 o
 -10   1  12       48.56       51.35      2.91 o
  -9   1  12       58.38       62.28      3.08 o
  -8   1  12       69.92       71.93      5.37 o
  -7   1  12        2.95        3.93      1.71 o
  -6   1  12       12.96       13.94      2.64 o
  -5   1  12       24.01       19.52      2.40 o
  -4   1  12        6.85        4.96      1.62 o
  -3   1  12       24.99       26.82      2.60 o
  -2   1  12       51.72       48.63      2.32 o
  -1   1  12       47.40       42.42      1.53 o
   0   1  12       60.96       61.72      1.73 o
   1   1  12        9.91       11.92      1.03 o
   2   1  12      381.67      393.53      5.96 o
   3   1  12       10.46       13.79      2.07 o
   4   1  12        0.57        1.06      1.05 o
   5   1  12      138.31      132.03      3.68 o
   6   1  12        0.93        2.95      1.18 o
   7   1  12       28.47       29.54      2.55 o
   8   1  12        9.41       18.10      4.00 o
 -21   2  12        0.23        0.39      2.37 o
 -20   2  12        0.04        1.39      1.17 o
 -19   2  12        4.67        3.18      1.18 o
 -18   2  12        3.11        6.58      1.16 o
 -17   2  12        0.81        1.88      0.85 o
 -16   2  12       17.18       18.62      1.58 o
 -15   2  12       15.41       17.87      1.43 o
 -14   2  12       91.32       95.00      1.75 o
 -13   2  12      157.04      149.17      4.13 o
 -12   2  12        0.07        1.10      0.94 o
 -11   2  12        6.45        5.40      1.27 o
 -10   2  12        0.18       -0.58      0.73 o
  -9   2  12       30.21       26.93      1.20 o
  -8   2  12       52.49       50.26      1.48 o
  -7   2  12        0.01       -0.65      0.65 o
  -6   2  12       12.22       12.24      0.86 o
  -5   2  12      188.27      181.03      3.32 o
  -4   2  12      244.24      236.50      4.34 o
  -3   2  12       16.35       16.97      1.26 o
  -2   2  12       15.22       17.39      1.62 o
  -1   2  12      495.20      484.27      6.10 o
   0   2  12      561.38      548.19      7.00 o
   1   2  12       20.47       22.65      1.54 o
   2   2  12        3.72        5.65      1.33 o
   3   2  12       12.10       13.08      1.38 o
   4   2  12       20.20       21.14      1.66 o
   5   2  12       56.81       58.27      2.64 o
   6   2  12       19.50       19.95      1.79 o
   7   2  12       11.47        5.52      3.13 o
   8   2  12       15.76       21.18      4.44 o
   9   2  12       17.93       24.40      4.80 o
 -20   3  12        1.25        3.42      2.81 o
 -19   3  12        0.12        1.41      1.23 o
 -18   3  12        3.16        1.58      1.15 o
 -17   3  12        7.88        6.55      1.28 o
 -16   3  12        8.14        8.51      1.08 o
 -15   3  12        0.84        0.52      0.84 o
 -14   3  12       10.69        8.11      1.00 o
 -13   3  12        0.10       -0.15      0.74 o
 -12   3  12       21.08       20.34      1.44 o
 -11   3  12       11.11        7.39      0.81 o
 -10   3  12        5.23        6.08      0.67 o
  -9   3  12       45.59       43.97      1.22 o
  -8   3  12       27.01       28.05      1.06 o
  -7   3  12        2.65        1.73      0.57 o
  -6   3  12        0.19        1.82      0.77 o
  -5   3  12       42.62       42.59      1.36 o
  -4   3  12        0.47       -0.26      0.71 o
  -3   3  12        7.05        6.55      0.92 o
  -2   3  12       13.07       14.98      1.32 o
  -1   3  12       10.99       12.84      1.35 o
   0   3  12        0.43       -0.20      0.99 o
   1   3  12      103.43      101.21      2.98 o
   2   3  12       24.26       26.47      1.84 o
   3   3  12        1.60        1.12      1.71 o
   4   3  12       10.04       11.08      1.65 o
   5   3  12        4.00        3.90      1.32 o
   6   3  12       19.31       20.94      3.09 o
   7   3  12        9.46       11.87      4.21 o
   8   3  12       12.03       23.09      5.10 o
   9   3  12       11.86       10.77      4.03 o
  10   3  12        0.12        2.74      3.25 o
 -19   4  12        3.19        4.69      2.20 o
 -18   4  12        0.54        2.42      1.56 o
 -17   4  12        0.57        3.25      1.36 o
 -16   4  12        0.74        1.84      1.16 o
 -15   4  12        0.24        0.82      1.16 o
 -14   4  12        6.26        9.31      1.29 o
 -13   4  12       46.33       49.49      1.88 o
 -12   4  12       74.53       75.61      2.20 o
 -11   4  12        0.72        0.15      0.89 o
 -10   4  12        0.77        0.63      0.87 o
  -9   4  12       62.60       61.60      1.90 o
  -8   4  12       68.16       68.33      2.23 o
  -7   4  12        2.14       -0.22      0.91 o
  -6   4  12       44.05       43.98      1.88 o
  -5   4  12       17.49       14.08      1.59 o
  -4   4  12        3.93        1.74      1.16 o
  -3   4  12        8.20        8.69      1.21 o
  -2   4  12       11.65       12.11      1.32 o
  -1   4  12       11.89       11.40      1.35 o
   0   4  12       59.62       58.32      2.57 o
   1   4  12      177.64      183.92      4.43 o
   2   4  12       15.45       19.71      2.87 o
   3   4  12        6.25        5.92      1.62 o
   4   4  12       55.23       60.71      4.91 o
   5   4  12        9.63       11.97      2.64 o
   6   4  12       11.66       17.44      2.87 o
   7   4  12       14.19       25.26      6.05 o
   8   4  12        0.07        0.39      3.49 o
   9   4  12        0.05        1.97      3.49 o
  10   4  12       14.43       18.04      5.37 o
  11   4  12        0.93        5.43      4.06 o
 -17   5  12        0.21        2.10      1.74 o
 -16   5  12        0.27        1.45      1.63 o
 -15   5  12        7.76        8.98      1.80 o
 -14   5  12       19.68       20.51      2.14 o
 -13   5  12        1.47        0.89      1.28 o
 -12   5  12        4.50        8.22      1.53 o
 -11   5  12        6.64        4.50      1.34 o
 -10   5  12        0.00        1.09      1.12 o
  -9   5  12        6.87        5.79      1.43 o
  -8   5  12        2.20        0.47      1.12 o
  -7   5  12        0.15       -0.39      1.02 o
  -6   5  12        7.99        6.88      1.32 o
  -5   5  12        5.64        6.85      1.31 o
  -4   5  12        9.67        6.03      1.43 o
  -3   5  12       11.01        6.15      1.47 o
  -2   5  12        9.07       13.71      1.55 o
  -1   5  12        3.69        5.65      1.47 o
   0   5  12        2.50        1.24      1.28 o
   1   5  12       76.43       70.15      4.15 o
   2   5  12        1.95       -1.43      9.74 o
   3   5  12       20.70       13.82      7.32 o
   4   5  12        5.38        6.41      2.72 o
   5   5  12        0.54        1.41      2.12 o
   6   5  12       19.75       29.34      7.38 o
   7   5  12        0.44        7.19      4.56 o
   8   5  12        0.03       -0.45      3.79 o
   9   5  12        3.63        5.91      4.35 o
  10   5  12        6.16       12.47      4.68 o
 -15   6  12        2.66        2.82      1.89 o
 -14   6  12        0.12        2.49      1.97 o
 -13   6  12        1.53        1.16      1.73 o
 -12   6  12       14.19       16.32      2.53 o
 -11   6  12        0.82        1.88      1.72 o
 -10   6  12       24.28       30.09      2.79 o
  -9   6  12       12.28       12.28      2.18 o
  -8   6  12        1.31       -0.07      1.42 o
  -7   6  12        5.12        3.44      2.16 o
  -6   6  12        3.17        1.86      1.57 o
  -5   6  12        0.01       -0.06      1.52 o
  -4   6  12        0.62       -0.01      1.40 o
  -3   6  12        5.64        3.19      1.67 o
  -2   6  12        0.21        0.60      1.50 o
  -1   6  12        0.07        0.44      1.46 o
   0   6  12        0.70        3.86      2.07 o
   1   6  12       15.20       18.40      3.11 o
   2   6  12       20.60       21.73      3.22 o
   3   6  12       34.28       49.00      8.38 o
   4   6  12        3.45       -0.28      2.43 o
   5   6  12        0.23        1.21      2.46 o
   6   6  12        0.25        5.01      4.71 o
   7   6  12        4.00        6.26      4.86 o
 -11   7  12        0.53        2.44      2.17 o
 -10   7  12        4.16        8.69      2.09 o
  -9   7  12        0.31        1.06      1.73 o
  -8   7  12        3.96        3.48      1.98 o
  -7   7  12        2.90       -0.06      1.70 o
  -6   7  12        0.52        1.63      1.94 o
  -5   7  12        0.22        0.02      1.71 o
  -4   7  12        3.57        4.49      2.00 o
  -3   7  12        9.08        6.50      2.05 o
  -2   7  12        0.02       -1.65      1.80 o
  -1   7  12        0.25        0.30      1.85 o
   0   7  12        6.07        4.36      2.10 o
   1   7  12       10.27       12.80      2.47 o
   2   7  12        2.42        5.05      2.71 o
   3   7  12        0.20        0.25      2.35 o
 -21   1  13        1.56        3.17      2.58 o
 -20   1  13        0.49        1.78      0.90 o
 -19   1  13        0.37        0.69      1.60 o
 -18   1  13        3.94        5.49      1.35 o
 -17   1  13       35.66       39.40      2.09 o
 -16   1  13       29.60       28.72      1.82 o
 -15   1  13       30.66       29.42      1.83 o
 -14   1  13       25.41       25.15      2.96 o
 -13   1  13        5.60        5.24      0.95 o
 -12   1  13       14.73       14.84      0.86 o
 -11   1  13       76.59       74.46      3.59 o
 -10   1  13       16.35       15.92      2.03 o
  -9   1  13       59.08       63.09      3.68 o
  -8   1  13       17.28       19.84      2.80 o
  -7   1  13      117.58      125.30      6.52 o
  -6   1  13        0.00       -0.29      1.31 o
  -5   1  13        8.33        7.07      1.82 o
  -4   1  13       71.74       69.29      5.25 o
  -3   1  13       50.05       49.42      2.24 o
  -2   1  13       14.48       17.13      1.42 o
  -1   1  13      269.91      271.39      6.10 o
   0   1  13      282.89      284.59      4.13 o
   1   1  13       43.19       43.47      1.62 o
   2   1  13       44.99       49.32      2.30 o
   3   1  13       25.39       26.05      1.89 o
   4   1  13      279.87      261.19      5.52 o
   5   1  13       18.77       18.27      1.79 o
   6   1  13        1.23        0.45      1.48 o
   7   1  13        9.16       15.78      4.12 o
 -21   2  13        0.01        3.45      1.64 o
 -20   2  13        0.69        0.29      1.42 o
 -19   2  13        2.55        4.04      1.05 o
 -18   2  13        1.81        1.93      0.91 o
 -17   2  13        0.79        0.61      1.22 o
 -16   2  13        2.76        2.83      1.24 o
 -15   2  13        4.65        3.31      1.18 o
 -14   2  13       39.42       39.67      1.93 o
 -13   2  13        9.58        8.17      1.18 o
 -12   2  13       37.30       38.19      1.83 o
 -11   2  13       29.19       28.93      1.58 o
 -10   2  13        0.15       -0.30      0.72 o
  -9   2  13       38.38       39.03      2.26 o
  -8   2  13        3.70        3.00      0.79 o
  -7   2  13        0.08       -0.76      0.76 o
  -6   2  13        8.61        8.01      0.81 o
  -5   2  13       16.61       18.77      1.29 o
  -4   2  13       33.04       28.15      1.93 o
  -3   2  13      124.10      117.34      2.75 o
  -2   2  13       14.74       12.99      1.12 o
  -1   2  13      107.11      104.79      2.39 o
   0   2  13       17.76       17.95      1.41 o
   1   2  13      149.05      146.92      3.42 o
   2   2  13       10.09        9.83      1.34 o
   3   2  13        1.72        2.82      1.12 o
   4   2  13       25.07       24.37      1.79 o
   5   2  13        5.09        6.92      1.47 o
   6   2  13        5.58        4.04      1.72 o
   7   2  13        0.40       -0.98      2.59 o
   8   2  13        0.15        0.33      2.62 o
   9   2  13       19.96       21.59      4.89 o
 -20   3  13        7.52       14.89      2.00 o
 -19   3  13        1.01        1.59      1.14 o
 -18   3  13        0.13        1.23      1.00 o
 -17   3  13        8.28        8.54      1.20 o
 -16   3  13        4.60        7.09      0.92 o
 -15   3  13        8.19        9.32      1.05 o
 -14   3  13        0.21        1.24      0.82 o
 -13   3  13       14.61       14.13      1.09 o
 -12   3  13        0.54        0.79      1.21 o
 -11   3  13       41.23       35.51      1.83 o
 -10   3  13       12.18       10.76      1.30 o
  -9   3  13        4.14        2.97      1.04 o
  -8   3  13       32.93       25.74      1.62 o
  -7   3  13       32.52       29.37      1.92 o
  -6   3  13        1.67        0.01      0.68 o
  -5   3  13       46.87       44.34      1.50 o
  -4   3  13      112.83      104.50      2.32 o
  -3   3  13        2.15        2.01      0.82 o
  -2   3  13       52.37       47.84      2.42 o
  -1   3  13        0.99        1.14      1.00 o
   0   3  13       17.52       20.54      1.64 o
   1   3  13        0.36       -0.32      1.05 o
   2   3  13       66.04       72.03      2.76 o
   3   3  13        0.04       -1.16      1.16 o
   4   3  13        0.03        2.55      1.40 o
   5   3  13        0.51       -0.70      2.49 o
   6   3  13        0.02        3.70      3.28 o
   7   3  13       12.53       12.41      4.41 o
   8   3  13       56.97       84.74      8.56 o
   9   3  13       42.08       58.25      7.34 o
  10   3  13        1.01        5.19      3.10 o
 -19   4  13        1.10        2.86      1.62 o
 -18   4  13        4.11        4.14      1.56 o
 -17   4  13        1.02        2.08      1.64 o
 -16   4  13        0.39        0.88      1.11 o
 -15   4  13        3.65        3.34      1.17 o
 -14   4  13        0.10        0.66      0.97 o
 -13   4  13        3.47        2.07      0.93 o
 -12   4  13        9.08        7.13      1.05 o
 -11   4  13        0.17        1.13      0.87 o
 -10   4  13        0.85        0.22      0.82 o
  -9   4  13       14.59       14.94      1.29 o
  -8   4  13        2.61        1.95      0.96 o
  -7   4  13       29.79       26.10      1.54 o
  -6   4  13       24.22       21.05      1.51 o
  -5   4  13       53.54       45.17      2.23 o
  -4   4  13        1.43       -0.54      0.88 o
  -3   4  13        3.67        3.70      1.20 o
  -2   4  13       12.70       14.78      1.86 o
  -1   4  13        5.53        7.05      1.47 o
   0   4  13        1.48        0.50      1.18 o
   1   4  13       24.56       22.86      2.23 o
   2   4  13       25.44       20.90      2.24 o
   3   4  13        2.98        2.32      2.22 o
   4   4  13        1.27        1.90      2.04 o
   5   4  13        0.42        0.25      1.87 o
   6   4  13        1.45       -2.36      3.40 o
   7   4  13        4.70        6.65      4.21 o
   8   4  13        7.07       11.27      4.89 o
   9   4  13        6.79       16.49      5.13 o
  10   4  13        4.63        3.79      3.58 o
  11   4  13        1.59        4.83      3.91 o
 -17   5  13        4.08        3.74      1.67 o
 -16   5  13       12.40        9.69      1.93 o
 -15   5  13        4.88        2.82      1.65 o
 -14   5  13       13.16       16.10      1.96 o
 -13   5  13        3.41        6.21      1.53 o
 -12   5  13        7.04        9.67      1.69 o
 -11   5  13        8.77        5.81      1.55 o
 -10   5  13        2.13        1.01      1.48 o
  -9   5  13        0.74        0.80      1.20 o
  -8   5  13        1.01        1.39      1.26 o
  -7   5  13        0.67        2.66      1.22 o
  -6   5  13       20.33       23.11      1.94 o
  -5   5  13        0.00       -0.38      1.16 o
  -4   5  13        4.89        2.40      1.25 o
  -3   5  13       24.71       20.06      1.94 o
  -2   5  13        0.65        0.56      1.13 o
  -1   5  13        5.11        9.53      1.69 o
   0   5  13       77.09       84.11     10.78 o
   1   5  13       13.80       18.23      4.44 o
   2   5  13        3.28        3.07      2.47 o
   3   5  13       34.78       33.72      8.08 o
   4   5  13       14.25       15.26      3.30 o
   5   5  13        9.19        8.39      4.25 o
   6   5  13        4.33        0.51      3.82 o
   7   5  13        0.81        3.43      4.59 o
   8   5  13        1.74        6.98      4.59 o
   9   5  13        2.92        4.41      4.24 o
 -14   6  13        0.01        0.11      1.71 o
 -13   6  13        0.01       -0.81      2.00 o
 -12   6  13        0.08        2.21      1.70 o
 -11   6  13       10.15       13.49      2.19 o
 -10   6  13        0.70        0.55      2.34 o
  -9   6  13        4.03        1.24      1.66 o
  -8   6  13       31.75       40.73      3.21 o
  -7   6  13       10.49       11.24      2.08 o
  -6   6  13        0.97        1.83      1.59 o
  -5   6  13        0.00       -1.36      1.42 o
  -4   6  13        2.25        1.67      1.62 o
  -3   6  13        2.67        3.98      1.82 o
  -2   6  13        7.00        9.49      3.86 o
  -1   6  13        6.08        2.16      1.72 o
   0   6  13        3.28        1.26      1.68 o
   1   6  13       15.75       10.97      3.67 o
   2   6  13        1.97        1.31      2.72 o
   3   6  13       10.17       18.45      3.90 o
   4   6  13        5.82        8.81      3.04 o
   5   6  13        2.99        7.25      4.98 o
   6   6  13        1.17        4.71      4.27 o
  -9   7  13        5.70        5.49      1.97 o
  -8   7  13        0.38       -1.55      1.69 o
  -7   7  13        0.02        0.30      1.76 o
  -6   7  13        0.13       -0.14      2.16 o
  -5   7  13        1.46        1.36      2.52 o
  -4   7  13        3.51        6.06      2.10 o
  -3   7  13        0.20       -1.73      1.73 o
  -2   7  13        0.57       -1.71      1.71 o
  -1   7  13       20.46       25.82      3.01 o
   0   7  13        8.71        9.39      2.58 o
   1   7  13        2.07        2.45      2.08 o
 -19   0  14        2.89        5.17      3.36 o
 -18   0  14        1.62        0.66      1.75 o
 -17   0  14        9.90       11.99      2.17 o
 -16   0  14       23.53       26.43      2.22 o
 -15   0  14       30.49       31.30      1.98 o
 -14   0  14        8.04        9.19      1.49 o
 -13   0  14        4.93        1.74      1.74 o
 -12   0  14       14.85        9.60      2.56 o
 -11   0  14        0.14        0.33      1.76 o
 -10   0  14        0.45       -2.18      2.77 o
  -9   0  14       44.53       49.93      4.25 o
  -8   0  14        5.58        6.80      2.98 o
  -7   0  14       22.00       22.04      3.97 o
  -6   0  14      115.09      111.70      7.28 o
  -5   0  14      217.21      232.73     10.59 o
  -4   0  14       85.36       89.96      6.41 o
  -3   0  14      312.69      305.13      6.82 o
  -2   0  14      336.82      329.64      7.86 o
  -1   0  14       20.22       26.00      2.21 o
   0   0  14       17.14       13.41      1.42 o
   1   0  14        1.35        2.52      1.55 o
   2   0  14       66.38       64.84      7.49 o
   3   0  14       32.55       23.62      3.64 o
   4   0  14        0.29       -0.81      2.30 o
   5   0  14       20.79       15.51      3.70 o
   6   0  14       33.33       19.63      4.00 o
 -21   1  14        0.18       -1.10      3.13 o
 -20   1  14        0.01       -1.73      3.13 o
 -19   1  14        9.39        8.38      1.62 o
 -18   1  14       30.99       35.70      2.14 o
 -17   1  14       22.95       23.71      2.09 o
 -16   1  14        3.33        2.73      1.20 o
 -15   1  14        0.43        1.43      1.01 o
 -14   1  14       33.95       31.40      1.97 o
 -13   1  14        5.35        4.38      0.81 o
 -12   1  14       16.99       17.84      2.78 o
 -11   1  14       13.34       14.12      2.07 o
 -10   1  14        8.66        9.72      1.83 o
  -9   1  14        4.44        4.08      1.63 o
  -8   1  14        1.45        2.26      2.12 o
  -7   1  14       76.65       78.97      4.50 o
  -6   1  14        5.12        6.22      2.92 o
  -5   1  14       22.87       21.28      5.29 o
  -4   1  14       28.05       23.77      4.03 o
  -3   1  14      187.11      190.23      7.10 o
  -2   1  14      125.10      121.74      3.31 o
  -1   1  14      140.70      130.54      2.87 o
   0   1  14       59.88       63.23      1.92 o
   1   1  14       58.33       57.63      2.72 o
   2   1  14       25.08       18.75      1.93 o
   3   1  14        2.06        1.67      1.68 o
   4   1  14        3.78        3.74      2.10 o
   5   1  14        8.68        8.92      1.57 o
   6   1  14       30.25       30.75      2.79 o
   7   1  14        0.41        3.10      2.74 o
 -20   2  14        0.76        2.83      2.57 o
 -19   2  14        0.51        2.18      1.93 o
 -18   2  14        3.00        3.37      1.41 o
 -17   2  14       14.08       11.96      1.58 o
 -16   2  14        6.91        6.09      1.34 o
 -15   2  14        0.00        0.20      1.06 o
 -14   2  14        8.33        9.23      1.64 o
 -13   2  14        1.43        0.93      0.99 o
 -12   2  14       10.23       16.21      1.75 o
 -11   2  14       28.68       18.87      1.21 o
 -10   2  14        4.67        4.72      1.07 o
  -9   2  14        2.73        3.04      0.85 o
  -8   2  14        0.19        0.14      0.75 o
  -7   2  14        0.48        0.76      0.76 o
  -6   2  14       13.70       11.31      0.91 o
  -5   2  14        0.48        1.75      1.24 o
  -4   2  14       32.53       20.82      3.83 o
  -3   2  14       29.58       29.68      1.78 o
  -2   2  14        6.43        6.23      1.46 o
  -1   2  14       13.03       11.36      1.07 o
   0   2  14        5.08        7.58      1.24 o
   1   2  14      190.92      183.87      4.01 o
   2   2  14        0.39        1.34      1.10 o
   3   2  14        0.32        0.59      1.10 o
   4   2  14       34.49       32.09      2.24 o
   5   2  14        8.34        8.52      1.61 o
   6   2  14       11.20       15.93      4.41 o
   7   2  14        3.36        1.61      3.13 o
   8   2  14        0.10        3.64      2.98 o
 -19   3  14        0.31       -0.37      5.37 o
 -18   3  14        5.03        5.74      2.23 o
 -17   3  14        5.53        7.06      1.51 o
 -16   3  14        3.20        4.24      1.41 o
 -15   3  14        0.60        0.12      1.23 o
 -14   3  14       10.66       14.15      1.55 o
 -13   3  14        0.24        0.51      1.12 o
 -12   3  14      110.57      103.36      2.91 o
 -11   3  14      127.82      114.90      3.10 o
 -10   3  14       11.01        9.33      1.29 o
  -9   3  14        0.14       -0.87      1.36 o
  -8   3  14       10.09       12.04      1.35 o
  -7   3  14       20.00       20.20      1.85 o
  -6   3  14        4.44        1.44      1.18 o
  -5   3  14       26.99       29.40      1.98 o
  -4   3  14       58.48       53.92      1.65 o
  -3   3  14        4.73        5.49      1.32 o
  -2   3  14        1.31        0.73      0.90 o
  -1   3  14       73.01       76.47      2.71 o
   0   3  14       13.16       14.27      1.59 o
   1   3  14       89.27       90.13      3.04 o
   2   3  14       29.19       29.32      2.80 o
   3   3  14       19.96       28.13      3.13 o
   4   3  14       47.31       51.44      3.31 o
   5   3  14        0.54        1.12      1.75 o
   6   3  14        0.11       -0.63      3.13 o
   7   3  14        0.04        6.47      4.00 o
   8   3  14       11.35       11.01      4.77 o
   9   3  14       14.19       27.77      5.91 o
 -18   4  14        0.07       -0.60      1.79 o
 -17   4  14        2.15        3.33      1.45 o
 -16   4  14        4.98        5.31      1.01 o
 -15   4  14        1.25        1.02      1.28 o
 -14   4  14        1.43        4.48      0.93 o
 -13   4  14        6.32        6.48      1.05 o
 -12   4  14        5.22        7.05      1.05 o
 -11   4  14       27.32       28.29      1.30 o
 -10   4  14        0.79        0.92      0.96 o
  -9   4  14        6.83        8.38      1.07 o
  -8   4  14        7.21        8.23      1.02 o
  -7   4  14        0.68       -0.38      1.11 o
  -6   4  14        1.17        1.02      1.07 o
  -5   4  14        6.89        2.25      1.94 o
  -4   4  14       13.74       14.08      1.52 o
  -3   4  14        2.41        1.13      1.15 o
  -2   4  14       15.85       19.40      1.58 o
  -1   4  14       25.68       31.60      2.12 o
   0   4  14        2.09        1.89      1.44 o
   1   4  14        4.87        3.36      1.61 o
   2   4  14       89.96       98.18      3.95 o
   3   4  14        2.43        4.96      2.34 o
   4   4  14        7.43        7.51      2.52 o
   5   4  14       15.10       22.40      5.97 o
   6   4  14        1.76       14.67      5.07 o
   7   4  14        1.13        1.61      4.03 o
   8   4  14        0.00        2.24      3.64 o
   9   4  14        3.64        5.88      3.85 o
 -16   5  14        0.24        0.74      2.36 o
 -15   5  14        6.30        5.13      1.95 o
 -14   5  14       11.48       15.62      2.03 o
 -13   5  14        0.87        0.84      1.27 o
 -12   5  14        0.39        0.30      1.87 o
 -11   5  14        5.87        4.03      1.81 o
 -10   5  14        5.85        4.87      1.42 o
  -9   5  14        0.04        1.20      1.19 o
  -8   5  14        2.71        5.61      1.71 o
  -7   5  14        3.27       -0.46      1.15 o
  -6   5  14        5.49        3.95      1.38 o
  -5   5  14        0.28       -0.95      1.17 o
  -4   5  14        7.79        7.96      1.81 o
  -3   5  14        0.69       -0.03      1.33 o
  -2   5  14       49.20       57.93      2.84 o
  -1   5  14       26.59       25.79      2.94 o
   0   5  14       17.85       18.75      5.07 o
   1   5  14       11.81       19.97      3.74 o
   2   5  14        4.29        8.41      6.38 o
   3   5  14       11.95       10.16      2.89 o
   4   5  14        5.85        6.18      2.69 o
   5   5  14        5.68        3.82      4.62 o
   6   5  14        0.00        2.68      4.27 o
   7   5  14        0.69        3.28      4.00 o
 -13   6  14        8.42       10.64      2.11 o
 -12   6  14        0.00        0.38      1.79 o
 -11   6  14        0.42        0.97      1.70 o
 -10   6  14        0.18        2.11      1.59 o
  -9   6  14        0.55        1.39      1.60 o
  -8   6  14        0.12        1.40      3.17 o
  -7   6  14        3.97        3.98      1.71 o
  -6   6  14        0.32       -1.51      1.51 o
  -5   6  14        2.43        6.09      1.93 o
  -4   6  14       33.96       37.81      2.96 o
  -3   6  14       42.97       49.31      3.33 o
  -2   6  14        5.29        5.11      2.34 o
  -1   6  14        0.90       -0.66      1.93 o
   0   6  14       10.49        9.94      2.59 o
   1   6  14        0.37       -0.27      2.59 o
   2   6  14        7.18        5.54      3.11 o
   3   6  14        0.38       -2.05      2.38 o
   4   6  14        9.49       20.90      6.31 o
  -6   7  14        4.63        6.75      2.21 o
  -5   7  14        0.28       -1.34      2.78 o
  -4   7  14        3.72        5.95      2.16 o
  -3   7  14        0.02       -0.33      2.44 o
  -2   7  14       22.14       35.61      5.85 o
 -20   1  15        0.05        2.74      3.40 o
 -19   1  15        3.07        1.76      1.50 o
 -18   1  15        0.21        0.78      1.30 o
 -17   1  15       25.40       26.66      1.86 o
 -16   1  15        7.20        6.31      1.44 o
 -15   1  15        1.29        1.45      0.98 o
 -14   1  15        2.02        1.72      0.91 o
 -13   1  15        0.00       -0.64      0.64 o
 -12   1  15       43.50       42.23      3.81 o
 -11   1  15        2.15        1.44      1.81 o
 -10   1  15        4.96        3.95      1.80 o
  -9   1  15        0.03        0.50      1.72 o
  -8   1  15       20.24       18.28      2.97 o
  -7   1  15        0.09        0.18      1.75 o
  -6   1  15        4.69        3.65      1.89 o
  -5   1  15        3.06        2.74      2.54 o
  -4   1  15      254.10      239.74      5.98 o
  -3   1  15       68.70       65.86      2.37 o
  -2   1  15       19.41       20.87      2.42 o
  -1   1  15        0.68        0.57      1.52 o
   0   1  15        5.97        6.29      1.41 o
   1   1  15      101.28      101.67      3.64 o
   2   1  15        9.68       11.24      1.76 o
   3   1  15        0.00        0.80      1.37 o
   4   1  15        0.81        2.07      1.44 o
   5   1  15        3.31        0.65      2.68 o
 -20   2  15        2.74        4.15      2.72 o
 -19   2  15        0.23        2.50      2.39 o
 -18   2  15        1.19        4.67      1.43 o
 -17   2  15        0.21        0.92      1.24 o
 -16   2  15        2.91        2.25      1.21 o
 -15   2  15        0.04       -0.39      1.09 o
 -14   2  15        9.38        8.90      1.28 o
 -13   2  15       25.18       26.67      1.57 o
 -12   2  15       29.19       31.24      2.54 o
 -11   2  15       60.79       54.69      2.94 o
 -10   2  15        0.24       -0.06      0.93 o
  -9   2  15       38.05       38.07      1.97 o
  -8   2  15        1.61       -0.60      0.77 o
  -7   2  15        7.89        7.37      0.96 o
  -6   2  15        0.98        1.03      0.91 o
  -5   2  15        0.16       -0.75      0.92 o
  -4   2  15       19.33       18.82      2.08 o
  -3   2  15        2.98        3.65      1.25 o
  -2   2  15       33.71       28.02      1.66 o
  -1   2  15        6.45        8.33      1.22 o
   0   2  15        0.48        1.83      1.08 o
   1   2  15       38.60       37.65      2.06 o
   2   2  15        5.18        2.27      1.16 o
   3   2  15        1.02        2.40      1.22 o
   4   2  15       15.41       19.63      2.04 o
   5   2  15        0.22       -0.46      1.93 o
   6   2  15       12.24        7.52      3.91 o
   7   2  15       12.11       17.54      4.77 o
 -19   3  15        0.03        2.64      4.06 o
 -18   3  15        0.11        2.47      2.30 o
 -17   3  15        0.79        0.24      1.33 o
 -16   3  15        3.53        3.16      1.36 o
 -15   3  15        1.39        2.33      1.24 o
 -14   3  15        0.02       -0.51      1.15 o
 -13   3  15        4.60        4.36      1.27 o
 -12   3  15        9.67       11.20      1.45 o
 -11   3  15        0.79        3.85      1.18 o
 -10   3  15        1.98        0.66      1.09 o
  -9   3  15        1.51       -0.11      1.19 o
  -8   3  15       75.78       66.86      2.94 o
  -7   3  15       29.78       21.45      3.63 o
  -6   3  15        7.03        3.20      1.36 o
  -5   3  15        3.17        4.50      1.32 o
  -4   3  15        0.05        0.48      1.17 o
  -3   3  15        3.89        2.59      1.00 o
  -2   3  15        2.14        1.87      0.94 o
  -1   3  15        0.13       -0.57      1.09 o
   0   3  15        4.20        6.14      1.49 o
   1   3  15       24.97       24.83      1.98 o
   2   3  15       30.58       28.71      2.38 o
   3   3  15        3.10        2.82      1.52 o
   4   3  15        6.79        8.28      2.55 o
   5   3  15       16.17       18.97      5.49 o
   6   3  15       15.89       21.68      5.52 o
   7   3  15        7.88       11.42      4.56 o
   8   3  15        2.97        6.68      3.73 o
 -17   4  15        0.00        1.01      2.95 o
 -16   4  15        1.14        4.63      2.91 o
 -15   4  15        7.02        7.54      3.51 o
 -14   4  15        0.19        0.54      1.39 o
 -13   4  15        0.23        0.81      1.31 o
 -12   4  15       16.34       12.31      1.71 o
 -11   4  15        6.85        4.27      1.90 o
 -10   4  15        4.50        3.36      1.76 o
  -9   4  15        9.36        9.61      1.94 o
  -8   4  15       20.11       20.95      2.28 o
  -7   4  15        3.98        1.89      1.43 o
  -6   4  15       14.90       13.77      1.37 o
  -5   4  15        0.19       -0.91      1.21 o
  -4   4  15        0.71       -1.08      1.08 o
  -3   4  15        6.71        5.75      1.22 o
  -2   4  15       23.66       25.49      1.76 o
  -1   4  15       11.52        9.91      1.90 o
   0   4  15        4.69        4.21      1.67 o
   1   4  15        4.83        5.11      1.73 o
   2   4  15        6.42        7.20      2.70 o
   3   4  15       30.42       26.11      3.79 o
   4   4  15        8.32        9.35      2.67 o
   5   4  15        0.51        3.19      4.06 o
   6   4  15       11.57        7.58      4.74 o
   7   4  15       13.86       17.87      5.85 o
   8   4  15        6.05       12.62      5.04 o
 -15   5  15        0.39        2.89      3.71 o
 -14   5  15        0.14        4.57      1.66 o
 -13   5  15       15.47       20.84      1.55 o
 -12   5  15        0.33        4.16      1.15 o
 -11   5  15        4.36        6.89      1.26 o
 -10   5  15        0.02        0.02      1.08 o
  -9   5  15        4.92        7.07      1.32 o
  -8   5  15        1.40        1.15      1.13 o
  -7   5  15        0.02       -1.05      1.05 o
  -6   5  15        1.14        2.87      1.65 o
  -5   5  15        6.91        7.40      1.84 o
  -4   5  15        0.95        0.92      1.92 o
  -3   5  15        5.47        6.88      2.49 o
  -2   5  15        7.49        6.95      1.67 o
  -1   5  15        6.26        7.92      2.21 o
   0   5  15       56.17       76.66     13.91 o
   1   5  15        0.00       -1.52      2.27 o
   2   5  15        0.00        3.37      3.49 o
   3   5  15        0.14        0.60      2.48 o
   4   5  15        0.00        5.20      2.75 o
   5   5  15        2.19        4.62      4.47 o
   6   5  15        2.61        8.41      4.65 o
 -11   6  15        0.01        0.06      1.58 o
 -10   6  15        0.55       -0.69      1.36 o
  -9   6  15        0.86        0.15      1.38 o
  -8   6  15        0.04        1.70      1.74 o
  -7   6  15       14.27       15.27      2.17 o
  -6   6  15        1.42        4.17      1.79 o
  -5   6  15        0.15        1.19      1.58 o
  -4   6  15        2.90        2.87      1.77 o
  -3   6  15        0.50       -0.11      2.89 o
  -2   6  15        2.21        1.84      2.23 o
  -1   6  15        0.03       -0.01      2.03 o
   0   6  15        7.02        5.53      2.37 o
   1   6  15        0.00        0.80      2.07 o
   2   6  15        0.05        4.69      2.97 o
 -20   0  16       28.46       34.63      4.53 o
 -19   0  16       32.78       44.59      4.71 o
 -18   0  16       23.27       27.74      2.94 o
 -17   0  16       22.48       25.93      2.15 o
 -16   0  16        0.14        1.42      1.26 o
 -15   0  16        0.02        1.00      1.77 o
 -14   0  16       25.73       24.73      1.57 o
 -13   0  16        3.94        2.99      5.03 o
 -12   0  16       16.14       13.54      3.83 o
 -11   0  16        6.13       10.95      3.64 o
 -10   0  16       75.31       76.27      7.13 o
  -9   0  16        1.77        2.00      2.80 o
  -8   0  16        0.44        0.42      2.59 o
  -7   0  16      188.42      206.58     10.95 o
  -6   0  16       48.00       50.67      5.76 o
  -5   0  16        0.05        2.24      2.86 o
  -4   0  16      376.50      363.44      8.20 o
  -3   0  16      304.30      291.03      7.35 o
  -2   0  16       29.24       31.21      2.54 o
  -1   0  16       32.28       33.72      2.79 o
   0   0  16      105.97      110.43      4.78 o
   1   0  16      141.65      145.67      7.64 o
   2   0  16        0.05       -2.18      2.18 o
   3   0  16        4.64        7.10      3.16 o
   4   0  16       33.63       42.86      5.16 o
   5   0  16        9.73       12.26      3.79 o
 -20   1  16        0.16        2.83      3.91 o
 -19   1  16        0.18       -0.78      1.45 o
 -18   1  16        4.99        5.48      1.47 o
 -17   1  16       12.74       14.03      1.71 o
 -16   1  16        4.38        4.51      1.21 o
 -15   1  16        9.53        8.51      1.20 o
 -14   1  16        2.13        2.29      0.90 o
 -13   1  16        1.02       -0.22      1.82 o
 -12   1  16        9.19       10.48      2.64 o
 -11   1  16        0.58        0.28      2.04 o
 -10   1  16        2.10        0.24      2.51 o
  -9   1  16        1.82       -0.57      2.30 o
  -8   1  16        2.09        9.34      3.31 o
  -7   1  16       12.45       19.12      4.38 o
  -6   1  16       34.24       37.37      5.10 o
  -5   1  16       95.01      104.66      7.75 o
  -4   1  16       95.98       95.85      3.70 o
  -3   1  16       32.17       29.70      1.81 o
  -2   1  16       85.69       86.75      3.04 o
  -1   1  16        2.31        2.12      1.27 o
   0   1  16        0.19       -1.19      1.19 o
   1   1  16       10.05       10.77      1.78 o
   2   1  16        0.01       -0.83      1.65 o
   3   1  16       38.35       38.76      2.91 o
   4   1  16        0.29        1.22      1.52 o
   5   1  16        0.03        0.49      2.06 o
 -19   2  16        1.65        1.67      2.15 o
 -18   2  16        0.10        0.92      1.44 o
 -17   2  16        4.93        4.35      1.38 o
 -16   2  16        0.77        2.34      1.23 o
 -15   2  16       23.24       20.63      1.63 o
 -14   2  16        1.23        0.96      1.02 o
 -13   2  16        2.00        2.02      1.01 o
 -12   2  16       13.10       10.06      1.15 o
 -11   2  16        0.41        1.37      0.86 o
 -10   2  16        5.08        5.33      1.12 o
  -9   2  16        0.02        0.09      0.84 o
  -8   2  16       35.75       35.19      1.59 o
  -7   2  16        7.45        8.20      1.67 o
  -6   2  16       14.96       14.23      1.40 o
  -5   2  16        2.71        3.47      1.11 o
  -4   2  16       36.96       40.40      2.76 o
  -3   2  16        0.03        2.51      1.62 o
  -2   2  16       62.49       60.55      2.42 o
  -1   2  16        1.23        1.42      1.16 o
   0   2  16        9.26       10.33      1.61 o
   1   2  16       26.67       25.12      1.89 o
   2   2  16        0.00       -0.88      1.11 o
   3   2  16        1.79       -0.68      1.29 o
   4   2  16        5.20        7.17      1.75 o
   5   2  16       20.88       22.82      5.55 o
   6   2  16        0.37        6.41      3.70 o
 -18   3  16        0.69        0.61      2.53 o
 -17   3  16        0.12        0.85      1.32 o
 -16   3  16        0.07        2.43      1.48 o
 -15   3  16        0.28        1.27      1.27 o
 -14   3  16        1.21        2.38      1.29 o
 -13   3  16        1.92        1.77      1.25 o
 -12   3  16        7.78       10.13      1.45 o
 -11   3  16       25.55       24.12      1.85 o
 -10   3  16        4.48        4.06      1.21 o
  -9   3  16       12.97       14.64      1.81 o
  -8   3  16        0.07        0.02      1.27 o
  -7   3  16       13.75       11.76      1.64 o
  -6   3  16        6.43        5.63      2.05 o
  -5   3  16        0.06       -0.20      1.22 o
  -4   3  16        2.80        4.48      1.40 o
  -3   3  16        0.53        0.63      1.06 o
  -2   3  16        0.54       -0.85      0.85 o
  -1   3  16        0.84       -0.10      1.12 o
   0   3  16        7.04        8.21      2.57 o
   1   3  16        3.28        3.35      1.52 o
   2   3  16       25.78       25.72      2.42 o
   3   3  16        0.03        0.12      1.47 o
   4   3  16       13.80       13.51      4.74 o
   5   3  16        0.01       -2.89      2.89 o
   6   3  16       20.79       24.88      6.20 o
   7   3  16        2.16        5.28      3.91 o
 -16   4  16        0.08        1.94      2.56 o
 -15   4  16        2.12        2.87      2.17 o
 -14   4  16       11.61        6.60      1.67 o
 -13   4  16       14.13       15.80      1.79 o
 -12   4  16        0.16        2.42      1.78 o
 -11   4  16        6.11        1.37      2.19 o
 -10   4  16        0.36        1.30      1.68 o
  -9   4  16        0.11       -0.40      1.59 o
  -8   4  16        0.48        0.43      1.61 o
  -7   4  16        2.84        2.55      1.57 o
  -6   4  16        0.00        1.20      1.85 o
  -5   4  16        0.98        0.25      0.92 o
  -4   4  16        9.43        7.70      1.33 o
  -3   4  16        2.47        2.38      1.10 o
  -2   4  16        0.01        0.36      1.27 o
  -1   4  16       16.31       13.15      1.96 o
   0   4  16       33.32       41.42      2.93 o
   1   4  16       10.34        8.26      2.83 o
   2   4  16        0.16       -0.66      2.10 o
   3   4  16        0.00       -0.60      4.44 o
   4   4  16        3.20       12.44      4.95 o
   5   4  16        0.05        2.18      4.21 o
   6   4  16        4.87       13.24      5.37 o
 -14   5  16       10.06       13.00      3.59 o
 -13   5  16        2.78       -0.56      2.81 o
 -12   5  16        2.06        7.40      3.15 o
 -11   5  16        5.72        2.14      2.83 o
 -10   5  16        0.84        0.39      2.41 o
  -9   5  16        0.15        0.52      2.53 o
  -8   5  16        6.84        4.70      1.43 o
  -7   5  16        0.25       -1.30      1.54 o
  -6   5  16       16.13       18.03      2.13 o
  -5   5  16        3.03        2.78      1.65 o
  -4   5  16        3.48        2.02      1.45 o
  -3   5  16        2.59        3.92      1.59 o
  -2   5  16        0.23       -1.11      1.87 o
  -1   5  16       32.79       35.99      3.40 o
   0   5  16        3.30        6.03      2.16 o
   1   5  16        6.09        6.56      4.40 o
   2   5  16        9.39        8.40      4.31 o
   3   5  16        0.64        0.60      2.47 o
   4   5  16        0.06        2.57      4.65 o
  -9   6  16        2.32        2.47      1.39 o
  -8   6  16        4.61        6.35      2.59 o
  -7   6  16        9.36       13.85      3.17 o
  -6   6  16        9.98       12.33      2.83 o
  -5   6  16        4.22        6.53      2.43 o
  -4   6  16       21.48       24.44      3.24 o
  -3   6  16       23.21       20.38      3.18 o
  -2   6  16        6.67        7.22      3.13 o
  -1   6  16       13.52       21.01      3.20 o
 -19   1  17        0.00       -0.74      1.43 o
 -18   1  17        1.51        2.92      1.45 o
 -17   1  17       10.42        9.48      1.72 o
 -16   1  17        0.10        1.12      1.27 o
 -15   1  17        1.08        2.99      1.23 o
 -14   1  17        0.10       -0.80      0.80 o
 -13   1  17        0.96        0.77      4.52 o
 -12   1  17       26.18       32.60      5.73 o
 -11   1  17        0.02       -1.22      2.83 o
 -10   1  17        2.26        1.79      2.83 o
  -9   1  17       21.55       15.63      4.24 o
  -8   1  17        3.28        3.73      3.10 o
  -7   1  17       10.07        8.98      3.82 o
  -6   1  17       29.39       26.25      4.89 o
  -5   1  17       39.19       35.99      2.40 o
  -4   1  17        4.99        5.32      1.18 o
  -3   1  17        1.20        0.85      1.18 o
  -2   1  17       71.62       69.69      2.96 o
  -1   1  17        2.00        0.30      1.23 o
   0   1  17        8.00        7.78      1.68 o
   1   1  17       20.18       18.71      2.14 o
   2   1  17        6.53        5.39      1.70 o
   3   1  17        1.28        0.76      1.60 o
   4   1  17        0.00        0.02      2.11 o
 -18   2  17        0.19        1.33      1.56 o
 -17   2  17        8.49       13.21      3.26 o
 -16   2  17        4.98        3.47      1.29 o
 -15   2  17       11.70        8.87      1.39 o
 -14   2  17        6.34        5.69      1.22 o
 -13   2  17        1.69        2.40      1.14 o
 -12   2  17        0.77        1.15      0.91 o
 -11   2  17        0.24        0.46      0.84 o
 -10   2  17        0.38        0.08      1.04 o
  -9   2  17        7.27        5.95      1.35 o
  -8   2  17        6.02        5.84      1.11 o
  -7   2  17       16.54       14.61      1.44 o
  -6   2  17        0.00       -1.26      1.26 o
  -5   2  17        2.80        3.60      1.24 o
  -4   2  17       34.42       40.66      1.92 o
  -3   2  17        3.02        1.60      1.11 o
  -2   2  17       65.29       62.56      2.57 o
  -1   2  17       12.23       16.32      1.70 o
   0   2  17        4.12        2.80      1.28 o
   1   2  17       17.99       17.52      1.92 o
   2   2  17        0.00        1.86      1.76 o
   3   2  17       13.58       13.05      2.77 o
 -17   3  17        0.02       -0.94      1.47 o
 -16   3  17        0.51        0.91      1.50 o
 -15   3  17        6.79        8.00      1.56 o
 -14   3  17       16.06       16.16      1.75 o
 -13   3  17        1.13        1.04      1.33 o
 -12   3  17        2.05        1.77      1.25 o
 -11   3  17        2.11        1.42      1.20 o
 -10   3  17        3.62        1.60      1.44 o
  -9   3  17        0.07       -1.26      1.26 o
  -8   3  17        0.54       -0.52      1.26 o
  -7   3  17        0.28        0.42      1.63 o
  -6   3  17        7.05        4.40      1.53 o
  -5   3  17        2.40        3.91      1.48 o
  -4   3  17        3.03        3.70      1.27 o
  -3   3  17        8.38        9.57      1.49 o
  -2   3  17       27.13       27.04      1.99 o
  -1   3  17       20.71       24.97      1.62 o
   0   3  17        8.91        6.24      1.54 o
   1   3  17        4.95        4.59      1.67 o
   2   3  17        0.02        1.58      1.65 o
   3   3  17        0.40       -0.52      3.85 o
   4   3  17        0.91       -3.31      3.31 o
   5   3  17        2.45        1.07      3.58 o
   6   3  17        5.07        6.56      4.56 o
 -15   4  17        0.57        3.12      2.84 o
 -14   4  17        8.18        7.25      1.85 o
 -13   4  17        0.36        0.25      1.92 o
 -12   4  17        6.08        6.07      2.04 o
 -11   4  17        0.07        1.27      1.73 o
 -10   4  17        1.97        1.16      1.71 o
  -9   4  17        1.56        2.17      1.73 o
  -8   4  17        0.08       -1.52      1.52 o
  -7   4  17        1.51        1.73      1.70 o
  -6   4  17        0.52       -2.23      2.23 o
  -5   4  17        0.81       -0.32      1.48 o
  -4   4  17        2.61        3.62      1.38 o
  -3   4  17        0.00       -0.55      1.05 o
  -2   4  17        0.95        2.48      1.31 o
  -1   4  17       44.23       50.65      4.20 o
   0   4  17        5.15        4.49      1.89 o
   1   4  17        5.00        3.68      2.51 o
   2   4  17        0.68        1.68      2.32 o
   3   4  17        7.64        6.74      5.01 o
   4   4  17        5.61       10.26      5.31 o
   5   4  17        0.27        5.07      4.38 o
 -12   5  17        0.05       -2.43      2.43 o
 -11   5  17        1.69       -2.56      2.56 o
 -10   5  17        9.80       11.87      3.18 o
  -9   5  17        0.03        4.75      2.79 o
  -8   5  17        4.20        2.49      2.81 o
  -7   5  17        5.07        6.81      2.70 o
  -6   5  17       11.69       10.20      1.48 o
  -5   5  17        0.15       -1.25      1.25 o
  -4   5  17        0.54       -0.88      1.39 o
  -3   5  17        2.14       -0.06      1.57 o
  -2   5  17        0.04       -0.59      1.86 o
  -1   5  17       23.71       22.59      2.86 o
   0   5  17        1.27        0.51      2.25 o
   1   5  17        0.36       -1.51      3.97 o
   2   5  17        2.12        0.75      4.35 o
 -18   0  18        0.47        3.82      2.48 o
 -17   0  18        0.18       -1.31      1.96 o
 -16   0  18        2.06        1.45      1.29 o
 -15   0  18        0.53       -1.02      1.57 o
 -14   0  18        1.37        0.84      3.58 o
 -13   0  18        2.58        4.18      3.34 o
 -12   0  18        2.49        3.61      3.37 o
 -11   0  18        3.81        2.51      3.22 o
 -10   0  18        1.55        0.89      3.22 o
  -9   0  18       10.50        8.17      4.18 o
  -8   0  18       12.69       17.63      4.71 o
  -7   0  18      242.55      253.40     13.15 o
  -6   0  18      150.39      181.97     11.04 o
  -5   0  18        0.37       -0.95      1.17 o
  -4   0  18        9.77        7.13      1.69 o
  -3   0  18        2.62        4.73      1.72 o
  -2   0  18        6.96        9.08      2.10 o
  -1   0  18        3.39        3.97      2.57 o
   0   0  18       12.70       14.67      3.31 o
   1   0  18        1.73       -0.39      2.51 o
   2   0  18        0.01        1.22      2.95 o
   3   0  18        2.48        6.56      3.40 o
   4   0  18       13.27       13.45      4.24 o
 -18   1  18        1.80        2.25      2.03 o
 -17   1  18        0.59        0.40      1.22 o
 -16   1  18        0.17        0.67      1.10 o
 -15   1  18        3.19        3.14      1.09 o
 -14   1  18        3.62        5.20      2.61 o
 -13   1  18        4.35        7.37      3.67 o
 -12   1  18        5.86        1.13      3.43 o
 -11   1  18        1.01        1.22      3.25 o
 -10   1  18       13.00       18.02      4.62 o
  -9   1  18       17.58       26.63      5.28 o
  -8   1  18       36.10       39.85      6.05 o
  -7   1  18        0.03       -0.09      2.95 o
  -6   1  18        0.23        3.27      1.30 o
  -5   1  18       16.08       15.57      2.68 o
  -4   1  18        2.49        1.30      1.13 o
  -3   1  18        7.09        8.16      1.47 o
  -2   1  18        9.48        7.60      1.57 o
  -1   1  18        9.52       11.85      2.57 o
   0   1  18        1.98        2.94      1.56 o
   1   1  18        0.88       -0.94      1.53 o
   2   1  18        2.00        2.94      1.68 o
   3   1  18        1.21        3.86      2.42 o
 -17   2  18        0.77        2.07      1.38 o
 -16   2  18        0.28        3.72      1.37 o
 -15   2  18        0.02        2.07      1.17 o
 -14   2  18        5.25        5.97      1.27 o
 -13   2  18        0.42        1.66      1.03 o
 -12   2  18        2.81        1.36      0.98 o
 -11   2  18       20.85       18.99      2.23 o
 -10   2  18        0.73        0.37      1.00 o
  -9   2  18        2.06        1.55      2.37 o
  -8   2  18        0.43       -0.20      1.02 o
  -7   2  18        0.12       -1.05      1.05 o
  -6   2  18       11.57       11.33      1.85 o
  -5   2  18        1.54        0.90      1.02 o
  -4   2  18        2.26        1.48      1.13 o
  -3   2  18        1.89        0.87      1.18 o
  -2   2  18        3.64        4.03      1.33 o
  -1   2  18        4.34        2.23      1.33 o
   0   2  18        0.65        0.73      1.26 o
   1   2  18        9.33       11.88      3.53 o
   2   2  18        8.80        9.26      2.03 o
   3   2  18        2.84        6.90      2.60 o
 -16   3  18        1.14        0.66      1.48 o
 -15   3  18        6.61        7.28      1.64 o
 -14   3  18       16.36       13.94      1.73 o
 -13   3  18        7.28        5.58      1.73 o
 -12   3  18        0.23       -1.28      1.28 o
 -11   3  18        0.00       -1.26      1.88 o
 -10   3  18        2.03        0.75      1.44 o
  -9   3  18        0.10       -1.37      1.37 o
  -8   3  18        0.05       -0.36      1.46 o
  -7   3  18       17.11       16.11      1.95 o
  -6   3  18        5.75        4.22      2.06 o
  -5   3  18        8.95        8.55      2.53 o
  -4   3  18        0.80        1.36      1.29 o
  -3   3  18        0.28        1.61      1.35 o
  -2   3  18        0.20        0.13      1.32 o
  -1   3  18        1.38        1.78      1.48 o
   0   3  18        2.70        3.44      1.30 o
   1   3  18       12.46       12.78      2.11 o
   2   3  18        7.45        7.88      2.69 o
   3   3  18        0.21       -1.13      3.58 o
   4   3  18        0.80        0.60      3.61 o
   5   3  18        0.37        2.21      4.06 o
 -14   4  18        6.71        5.49      2.53 o
 -13   4  18        0.14        2.45      1.97 o
 -12   4  18        0.54       -1.02      2.23 o
 -11   4  18        2.27        2.98      1.88 o
 -10   4  18        2.80        4.76      2.15 o
  -9   4  18        0.03       -0.32      1.71 o
  -8   4  18        0.68        0.19      1.71 o
  -7   4  18        0.19        6.76      2.00 o
  -6   4  18        0.63        4.16      1.92 o
  -5   4  18        6.98        8.90      1.76 o
  -4   4  18        0.00        0.17      1.43 o
  -3   4  18       28.16       38.53      2.93 o
  -2   4  18        1.63        5.13      1.67 o
  -1   4  18       27.12       28.76      2.10 o
   0   4  18        0.06       -0.86      1.78 o
   1   4  18        0.02       -1.41      2.58 o
   2   4  18        0.32        0.36      2.48 o
 -10   5  18        9.87       12.91      4.62 o
  -9   5  18        9.26       10.01      3.08 o
  -8   5  18        2.41        3.73      2.85 o
  -7   5  18        0.05       -0.40      5.47 o
  -6   5  18        0.32       -0.63      2.90 o
  -5   5  18        4.66        4.94      2.06 o
  -4   5  18        3.18       -0.13      2.01 o
  -3   5  18        4.24        4.76      1.90 o
  -2   5  18        0.03        1.71      1.90 o
 -17   1  19        0.00        1.82      1.31 o
 -16   1  19        0.21        0.46      1.25 o
 -15   1  19        2.91        2.86      1.04 o
 -14   1  19        1.31        8.95      4.38 o
 -13   1  19        0.29        5.76      3.85 o
 -12   1  19        0.91       -1.19      2.86 o
 -11   1  19        2.55        5.58      3.49 o
 -10   1  19        9.75       16.76      4.86 o
  -9   1  19       15.52       23.56      5.28 o
  -8   1  19        1.99        3.01      3.40 o
  -7   1  19       67.66       61.14      3.53 o
  -6   1  19       13.87       13.38      1.34 o
  -5   1  19       22.83       21.94      3.17 o
  -4   1  19        3.80        3.04      2.16 o
  -3   1  19        7.67        8.04      1.61 o
  -2   1  19        8.08        4.21      1.66 o
  -1   1  19        1.78       -0.24      1.48 o
   0   1  19        0.90        0.33      2.10 o
   1   1  19       17.70       26.07      2.68 o
   2   1  19       18.14       22.22      4.77 o
   3   1  19        0.08        2.08      2.29 o
 -16   2  19        0.46        2.02      1.32 o
 -15   2  19       14.64       14.05      1.57 o
 -14   2  19        6.85        7.35      1.31 o
 -13   2  19        1.96        3.30      1.16 o
 -12   2  19        1.05        0.84      1.92 o
 -11   2  19        1.07        1.17      1.06 o
 -10   2  19        0.62       -0.15      1.04 o
  -9   2  19        4.61        5.58      1.32 o
  -8   2  19       15.01       11.83      1.53 o
  -7   2  19        0.02       -0.36      1.16 o
  -6   2  19        4.00        3.90      1.87 o
  -5   2  19       10.17        7.67      1.34 o
  -4   2  19        3.00        3.28      1.26 o
  -3   2  19        3.04        6.07      1.40 o
  -2   2  19       10.56       11.32      1.67 o
  -1   2  19        4.83        4.96      1.51 o
   0   2  19        3.05        4.23      1.88 o
   1   2  19       11.14       11.92      2.21 o
   2   2  19        0.01       -0.60      2.13 o
 -14   3  19        0.06        1.35      1.38 o
 -13   3  19        1.08        0.95      1.35 o
 -12   3  19        0.04       -0.46      1.56 o
 -11   3  19        1.08       -1.65      1.72 o
 -10   3  19        0.01        0.02      1.52 o
  -9   3  19        0.15        1.85      2.13 o
  -8   3  19        5.30        5.95      1.80 o
  -7   3  19        0.06       -1.09      1.48 o
  -6   3  19        3.53        3.75      2.00 o
  -5   3  19       11.07       10.36      1.62 o
  -4   3  19        3.71        6.63      1.81 o
  -3   3  19       28.22       30.59      2.30 o
  -2   3  19       19.04       21.25      2.59 o
  -1   3  19        0.02        0.44      1.74 o
   0   3  19        1.43        0.47      1.76 o
   1   3  19        0.27        1.53      1.86 o
 -12   4  19        0.34        0.57      2.16 o
 -11   4  19        0.03        1.58      1.93 o
 -10   4  19        2.14        3.96      1.95 o
  -9   4  19        2.27        2.40      1.95 o
  -8   4  19        0.35       -0.78      1.72 o
  -7   4  19        4.70        5.95      2.03 o
  -6   4  19        0.56       -0.57      1.40 o
  -5   4  19        1.60        5.64      1.95 o
  -4   4  19       14.65       18.21      2.86 o
  -3   4  19        0.59        1.39      1.86 o
  -2   4  19        2.38        3.20      1.86 o
  -1   4  19        0.50        1.93      2.15 o
   0   4  19        2.35        3.01      2.24 o
 -15   0  20       10.01        6.56      4.80 o
 -14   0  20        1.79       -0.60      3.88 o
 -13   0  20        0.04        2.30      3.46 o
 -12   0  20        2.82        5.61      3.97 o
 -11   0  20       12.05       10.11      4.68 o
 -10   0  20        1.00        0.81      3.46 o
  -9   0  20        0.26       -2.15      3.22 o
  -8   0  20        3.57        5.64      3.79 o
  -7   0  20       11.84       17.60      5.10 o
  -6   0  20        0.04        3.27      1.48 o
  -5   0  20       64.52       63.88      5.04 o
  -4   0  20       30.63       30.96      3.40 o
  -3   0  20        0.96        2.33      2.39 o
  -2   0  20       42.85       41.79      4.53 o
  -1   0  20        0.30       -0.06      2.59 o
   0   0  20        5.65        0.33      2.86 o
   1   0  20        0.18        0.60      2.98 o
   2   0  20        4.19        5.16      3.76 o
 -15   1  20        0.00       -3.07      3.07 o
 -14   1  20        0.48        0.03      3.79 o
 -13   1  20        0.09        2.95      3.79 o
 -12   1  20       10.51       18.25      5.52 o
 -11   1  20        6.52        6.62      4.38 o
 -10   1  20        0.57        4.68      3.91 o
  -9   1  20       13.63       10.68      4.21 o
  -8   1  20        6.78        9.45      4.24 o
  -7   1  20        0.94        1.55      1.00 o
  -6   1  20        0.00        0.83      1.14 o
  -5   1  20        6.30        2.14      1.91 o
  -4   1  20        0.10       -1.43      1.43 o
  -3   1  20        0.49        0.99      1.75 o
  -2   1  20        7.87        6.34      1.87 o
  -1   1  20        0.50        2.69      1.67 o
   0   1  20        0.02        0.57      1.78 o
   1   1  20       10.18       11.09      2.84 o
   2   1  20        8.86       10.75      2.79 o
 -14   2  20        1.42        1.45      1.17 o
 -13   2  20        1.32        2.76      1.09 o
 -12   2  20        0.48        1.70      1.04 o
 -11   2  20        4.68        4.16      1.46 o
 -10   2  20       15.96       15.92      1.66 o
  -9   2  20       10.32        8.87      1.47 o
  -8   2  20        4.83        4.83      1.96 o
  -7   2  20        0.20        1.52      1.30 o
  -6   2  20        4.40        4.44      1.25 o
  -5   2  20       14.01       10.94      1.51 o
  -4   2  20        0.83        2.93      1.31 o
  -3   2  20        0.00        1.10      1.35 o
  -2   2  20        0.31        2.67      1.42 o
  -1   2  20        0.94       -0.18      1.66 o
   0   2  20        2.16        4.90      1.99 o
   1   2  20        0.03        1.57      1.91 o
 -12   3  20        0.04        2.79      1.66 o
 -11   3  20        0.18       -1.06      1.55 o
 -10   3  20        0.62        0.82      1.54 o
  -9   3  20        1.37        1.38      1.71 o
  -8   3  20        2.02        1.36      1.66 o
  -7   3  20        2.00        3.38      1.73 o
  -6   3  20        4.53        5.60      1.52 o
  -5   3  20        0.38        2.02      1.42 o
  -4   3  20        0.04       -0.17      1.39 o
  -3   3  20        0.18        2.81      1.53 o
  -2   3  20        5.21        9.35      2.14 o
  -1   3  20        1.74        3.38      1.96 o
   0   3  20        0.00        1.16      2.37 o
  -7   4  20        0.02        1.91      2.65 o
  -6   4  20        0.01        2.30      2.71 o
 -13   1  21        0.16       -3.67      3.67 o
 -12   1  21        0.12       -0.63      3.76 o
 -11   1  21        5.53       11.01      4.86 o
 -10   1  21       10.67        3.40      4.09 o
  -9   1  21        5.76        6.71      4.18 o
  -8   1  21        0.14       -1.84      4.10 o
  -7   1  21        5.13        4.23      1.29 o
  -6   1  21        2.98        4.38      1.43 o
  -5   1  21       13.57       12.81      1.81 o
  -4   1  21        3.69        2.67      1.61 o
  -3   1  21        0.00        0.47      1.53 o
  -2   1  21        0.50       -0.11      1.67 o
  -1   1  21        2.89        3.42      1.93 o
   0   1  21        0.05       -1.39      2.13 o
 -12   2  21        8.61        7.65      1.65 o
 -11   2  21       10.37        9.32      1.92 o
 -10   2  21        0.36        0.79      1.29 o
  -9   2  21        0.05       -0.41      1.25 o
  -8   2  21        9.43       10.04      1.69 o
  -7   2  21        1.54        1.81      1.12 o
  -6   2  21        0.82        0.39      1.18 o
  -5   2  21        0.03        0.78      1.25 o
  -4   2  21        4.49        3.13      1.44 o
  -3   2  21        1.94        1.78      1.40 o
  -2   2  21        1.40        0.72      1.41 o
  -1   2  21        7.21       10.80      3.52 o
  -7   3  21        2.28        2.22      1.44 o
  -6   3  21       10.66       14.88      3.12 o
  -7   0  22        7.04        4.29      1.91 o
  -6   0  22        0.26        0.86      1.97 o
  -5   0  22        0.09        0.95      2.03 o
  -4   0  22        0.12        0.09      2.27 o
  -8   1  22        0.20        1.05      1.21 o
  -7   1  22        2.11        1.73      1.33 o
  -6   1  22        0.60        1.71      1.64 o
  -5   1  22        9.46        9.89      2.01 o
 
